# Supplementary material for: Improving taxonomic inference from ancient environmental metagenomes by masking microbial-like regions in reference genomes
Source: Gigascience. 2025 Oct 3;14:giaf108. doi: 10.1093/gigascience/giaf108 (PMC12491943; doi:10.1093/gigascience/giaf108)
Supplement: giaf108_Supplemental_Files [file giaf108_supplemental_files.zip]

Archive with 8 entries (8 files):
- Reference_Contamination_Supplementary.docx
- Supplementary Material.pdf
- Supplementary_Table_1_Mammals.xlsx
- Supplementary_Table_2_Plants.xlsx
- Supplementary_Table_3_Vertebrates.xlsx
- Supplementary_Table_4_Invertebrates.xlsx
- Supplementary_Table_5_Arthropods.xlsx
- Supplementary_Table_6_PhyloNorway.xlsx
