# Supplementary material for: Improving taxonomic inference from ancient environmental metagenomes by masking microbial-like regions in reference genomes
Source: Gigascience. 2025 Oct 3;14:giaf108. doi: 10.1093/gigascience/giaf108 (PMC12491943; doi:10.1093/gigascience/giaf108)
Supplement: giaf108_Supplemental_Files [file giaf108_supplemental_files.zip › Supplementary_Table_5_Arthropods.xlsx]

## Sheet: SupplTable5
REFERENCE_ID	ORGANISM	REFERENCE_LENGTH	CONTAMINATED_LENGTH	CONTAMINATION_FRACTION
GCA_013387435.1	Daphnia dubia	108862246	7274986	0.0668274
GCA_907164665.1	Colias nastes	485233708	20584221	0.0424213
GCA_033996565.1	Nanhermannia nana	493614270	19531611	0.0395686
GCA_034693445.1	Edwardzetes edwardsi	133585796	5164887	0.0386634
GCA_034697605.1	Metabelba pulverosa	229464822	8635443	0.037633
GCA_028571205.2	Hydropsyche betteni	488796880	16764684	0.0342979
GCA_034700085.1	Hermanniella dolosa	119306753	3239816	0.0271553
GCA_034695605.1	Eupelops occultus	162511391	4258840	0.0262064
GCA_034700625.1	Tectocepheus velatus	120207295	3140444	0.0261252
GCA_034621735.1	Anopheles plumbeus	197136483	5104745	0.0258945
GCA_034693685.1	Belba bartosi	324247696	8372160	0.0258203
GCA_034694065.1	Camisia spinifer	378841001	9581037	0.0252904
GCA_963930915.1	Forcipomyia taiwana	132064790	3328708	0.0252051
GCA_034698165.1	Punctoribates punctum	88613822	1925850	0.0217331
GCA_001014575.1	Themira minor	101150332	2128060	0.0210386
GCA_008528875.1	Aulacorthum solani	320093175	6619963	0.0206814
GCA_034699525.1	Atropacarus striculus	154970555	3042212	0.0196309
GCA_000956155.1	Cotesia vestalis	188434372	3530133	0.018734
GCA_900474335.1	Ormyrus nitidulus	263152786	4894403	0.0185991
GCA_034699185.1	Eupelops torulosus	170193897	3137734	0.0184362
GCA_900480045.1	Eurytoma adleriae	318712129	5771129	0.0181077
GCA_905338385.1	Darwinula stevensoni	386904698	6971251	0.018018
GCA_028565815.1	Cletocamptus dominicanus	212335939	3699787	0.0174242
GCA_035078625.1	Scaptodrosophila scaptomyzoidea	200212785	3357450	0.0167694
GCA_034697745.1	Nothrus palustris	202609212	3340965	0.0164897
GCA_033995645.1	Scheloribates initialis	112088361	1846769	0.016476
GCA_034699485.1	Nanhermannia elegantula	251770010	4141058	0.0164478
GCA_905397405.1	Oppiella nova	199214650	3142431	0.0157741
GCA_018703685.1	Orius laevigatus	152845163	2317830	0.0151646
GCA_033995675.1	Nothrus silvestris	196337841	2896029	0.0147502
GCA_025170145.1	Pyemotes zhonghuajia	72842245	1055165	0.0144856
GCA_034700045.1	Haplophthalmus danicus	341836773	4908856	0.0143602
GCA_034700505.1	Tectocepheus sarekensis	81639050	1152570	0.0141179
GCA_034696565.1	Isotomurus graminis	163426233	2302886	0.0140913
GCA_023279145.1	Glomeris maerens	151803060	2134553	0.0140613
GCA_034696005.1	Glomeris marginata	165103604	2220286	0.0134478
GCA_016069955.1	Drepana arcuata	273859125	3678623	0.0134325
GCA_034695825.1	Folsomia inoculata	172003983	2302161	0.0133843
GCA_013167095.2	Daphnia sinensis	121084149	1620415	0.0133826
GCA_034696165.1	Hafenrefferia gilvipes	125492946	1666681	0.0132811
GCA_937620795.1	Thecophora atra	358674577	4465058	0.0124488
GCA_001014935.1	Liriomyza trifolii	70585206	845890	0.011984
GCA_034700645.1	Xenylla mediterranea	120695915	1395069	0.0115585
GCA_018845635.1	Nicrophorus orbicollis	195054708	2215321	0.0113574
GCA_034694945.1	Carabodes femoralis	170160940	1903341	0.0111855
GCA_034696945.1	Lipothrix lubbocki	306080935	3213345	0.0104984
GCA_034699765.1	Xenyllodes armatus	137855929	1432739	0.010393
GCA_944738965.1	Nebria brevicollis	244958570	2541789	0.0103764
GCA_034699165.1	Adoristes ovatus	159277420	1592135	0.00999599
GCA_010014825.2	Danaus melanippus	425164257	4239300	0.00997097
GCA_034700885.1	Paratullbergia callipygos	185502979	1834287	0.00988818
GCA_028566655.1	Metis holothuriae	428273015	4163295	0.00972112
GCA_003054995.1	Aleochara bilineata	86988592	844489	0.00970804
GCA_034700265.1	Polyzonium germanicum	192761344	1863710	0.00966848
GCA_947561585.1	Caprella mutica	915365896	8840980	0.00965841
GCA_034699945.1	Chamobates pusillus	130939225	1247562	0.00952779
GCA_951394115.2	Drosophila phalerata	226731739	2075854	0.00915555
GCA_034699125.1	Gisinianus flammeolus	230774050	2097445	0.00908874
GCA_951812925.1	Calliopum simillimum	699143995	6284671	0.00898909
GCA_023053545.1	Lepidurus packardi	110003676	963569	0.00875943
GCA_028554685.1	Agrotis ipsilon	521765898	4498728	0.00862212
GCA_964261845.1	Lasiommata petropolitana	499011194	4278980	0.00857492
GCA_034699725.1	Friesea truncata	101609883	871157	0.00857355
GCA_034694545.1	Mesaphorura macrochaeta	168040895	1422455	0.00846493
GCA_023089585.1	Melophagus ovinus	190710728	1612364	0.0084545
GCA_002278615.1	Pogonus chalceus	284400897	2278522	0.00801166
GCA_034693305.1	Eueremaeus valkanovi	150920635	1164063	0.00771308
GCA_023213315.1	Euborellia annulipes	956467238	7241886	0.00757149
GCA_034698525.1	Achipteria nitens	107568892	813503	0.00756262
GCA_963675795.1	Crossocerus cetratus	254302023	1909527	0.00750889
GCA_018236805.1	TPA_asm: Plebejus	272560173	2044390	0.00750069
GCA_034699895.1	Chamobates voigtsi	98964231	741899	0.00749664
GCA_034694825.1	Anurida granaria	140148460	1047077	0.0074712
GCA_034696625.1	Isotomurus palustris	153110843	1127356	0.00736301
GCA_034694925.1	Ceratophysella denticulata	220340610	1617582	0.00734128
GCA_034697665.1	Nanhermannia comitalis	208267550	1528766	0.00734039
GCA_000149185.1	Mayetiola destructor	188162625	1361603	0.00723631
GCA_034694345.1	Allopauropus danicus	210347508	1512589	0.00719091
GCA_009869945.1	Mesaphorura yosii	99209978	709860	0.00715513
GCA_963693355.1	Pontia daplidice	226187265	1608609	0.00711185
GCA_011638315.1	Tetramorium parvispinum	232525421	1649110	0.00709217
GCA_034700485.1	Pseudosinella alba	292585031	2067109	0.00706499
GCA_902196195.1	Aptinothrips rufus	344328353	2420100	0.00702847
GCA_034699285.1	Liacarus coracinus	224164148	1564407	0.00697885
GCA_034699405.1	Hermanniella punctulata	276695444	1903045	0.00687776
GCA_944039245.1	Nebria salina	259949637	1787836	0.00687762
GCA_019776445.1	Tomocerus maximus	272676777	1856630	0.0068089
GCA_022816985.1	Scelio sp.	41271811	279779	0.00677894
GCA_022817325.1	Idris sp.	220882890	1487307	0.00673346
GCA_034698265.1	Sminthurinus aureus	309231319	2078459	0.00672137
GCA_034696785.1	Lepidocyrtus cyaneus	248707415	1667723	0.00670556
GCA_034699355.1	Microtritia minima	134040300	895090	0.00667777
GCA_963932295.1	Tipula lateralis	710102680	4736358	0.00666996
GCA_963855975.1	Andrena chrysosceles	526743467	3509974	0.00666354
GCA_034700445.1	Stenotaenia linearis	149632889	988888	0.00660876
GCA_031763485.1	Osmoderma eremita	500895771	3294027	0.00657627
GCA_030264675.1	Aleochara nigra	108860873	700044	0.00643063
GCA_016617965.1	Macrosiphum rosae	575907410	3685339	0.00639919
GCA_902850365.2	Chilo suppressalis	793240058	5052156	0.00636901
GCA_964017225.1	Netelia thomsonii	408683683	2602439	0.00636786
GCA_036491925.1	Neelus murinus	77872283	486208	0.00624366
GCA_034700825.1	Quadroppia sp.	73007883	445310	0.00609948
GCA_029955255.1	Arctopsyche grandis	489151629	2908325	0.00594565
GCA_034700605.1	Willowsia nigromaculata	324972602	1869190	0.00575184
GCA_947359355.1	Acrocera orbiculus	223795498	1286899	0.00575033
GCA_022816905.1	Trimorus sp.	203511676	1159178	0.00569588
GCA_963422195.1	Carabus problematicus	257149423	1460033	0.00567776
GCA_034699665.1	Supraphorura furcifera	199730864	1131996	0.00566761
GCA_022832235.1	Lepidurus couesii	77345637	435938	0.00563623
GCA_034699045.1	Nanhermannia cf.	180047539	1005944	0.0055871
GCA_030264555.1	Aleochara sp.	154629383	851309	0.00550548
GCA_951805265.1	Schizotus pectinicornis	183399169	1001901	0.00546295
GCA_963971145.1	Sussaba pulchella	303690211	1650151	0.00543367
GCA_022817425.1	Gryon sp.	355902492	1874670	0.00526737
GCA_916049575.1	Ancistrocerus nigricornis	234915326	1237180	0.00526649
GCA_901521435.1	Crematogaster levior	330277808	1730831	0.00524053
GCA_011634705.1	Andricus grossulariae	1430525600	7432760	0.00519582
GCA_034693345.1	Entomobrya multifasciata	325882319	1692014	0.0051921
GCA_946251845.1	Andrena fulva	467497675	2403775	0.00514179
GCA_034695165.1	Desoria trispinata	195028089	982136	0.00503587
GCA_963082725.1	Pedicia rivosa	283026160	1422393	0.00502566
GCA_034695745.1	Geophilus truncorum	138488961	674424	0.00486988
GCA_964007305.1	Netelia melanura	257068661	1238041	0.00481599
GCA_034698025.1	Phthiracarus crinitus	239281244	1148900	0.00480146
GCA_917499265.3	Mimumesa dahlbomi	301039324	1443576	0.00479531
GCA_963969455.1	Arge pagana	207253401	993215	0.00479227
GCA_034696445.1	Isotomiella minor	144082775	685780	0.00475963
GCA_963932375.1	Phania funesta	564374874	2667920	0.00472721
GCA_932526305.1	Epicampocera succincta	403105717	1882183	0.0046692
GCA_034699565.1	Anurida granulata	134424354	623826	0.00464072
GCA_913789915.3	Sphecodes monilicornis	502794646	2275446	0.0045256
GCA_963920705.1	Odiellus spinosus	449234133	2007668	0.00446909
GCA_960531205.1	Andrena bicolor	356120876	1556824	0.00437162
GCA_004796505.1	Oryzaephilus surinamensis	105314190	459558	0.00436369
GCA_963966105.1	Volucella zonaria	1278584763	5557880	0.0043469
GCA_020423425.1	Chrysopa pallens	545082255	2331197	0.00427678
GCA_963978505.1	Listrodromus nycthemerus	193180079	817777	0.00423324
GCA_034697245.1	Malaconothrus monodactylus	130606603	548952	0.0042031
GCA_964249955.1	Anthocoris nemoralis	304971338	1279647	0.00419596
GCA_951802685.1	Nomada panzeri	307728677	1276994	0.00414974
GCA_963924015.1	Macrophya annulata	239764639	985655	0.00411093
GCA_963966595.1	Physocephala rufipes	246365269	1007928	0.00409119
GCA_034695945.1	Glomeris hexasticha	210109233	857511	0.00408126
GCA_034699545.1	Porobelba spinosa	153115378	624428	0.00407815
GCA_963691665.1	Clepsis dumicolana	465455726	1892592	0.00406611
GCA_963932335.1	Andrena marginata	378332154	1531983	0.00404931
GCA_963922035.1	Amblyjoppa proteus	293764885	1178596	0.00401204
GCA_034693625.1	Epicrius mollis	216915856	859713	0.00396335
GCA_034700945.1	Arrhopalites spinosus	182692255	717154	0.00392548
GCA_932526495.1	Bombylius major	308133862	1209127	0.00392403
GCA_951802745.1	Nomada flava	312302313	1220369	0.00390765
GCA_014899125.1	Orchestia grillus	822288889	3212104	0.0039063
GCA_018230685.1	TPA_asm: Limenitis	274406690	1064981	0.00388103
GCA_963932275.1	Andrena praecox	570109995	2212114	0.00388015
GCA_018231785.1	TPA_asm: Danaus	293809642	1124545	0.00382746
GCA_034698365.1	Steganacarus magnus	188981046	722169	0.00382138
GCA_034694905.1	Ceratophysella granulata	215102455	821346	0.00381839
GCA_907165295.1	Nomada fabriciana	236523912	899542	0.00380318
GCA_018250895.1	TPA_asm: Carterocephalus	351320934	1331794	0.00379082
GCA_963580505.1	Ennomos erosarius	428381613	1601326	0.00373808
GCA_034689365.1	Liebstadia similis	84069427	312983	0.00372291
GCA_964197675.1	Pimpla contemplator	273659863	1012682	0.00370051
GCA_921024065.1	Ephestia kuehniella	358424234	1320276	0.00368356
GCA_963924025.1	Ischnus inquisitorius	235109918	861595	0.00366465
GCA_963575735.1	Amblyjoppa fuscipennis	282033397	1022983	0.00362717
GCA_963971525.1	Cephus spinipes	241618735	872108	0.00360944
GCA_034698825.1	Deuterosminthurus bicinctus	200843357	724084	0.00360522
GCA_964023965.1	Melinopterus prodromus	653707109	2353838	0.00360075
GCA_034692225.1	Polydesmus complanatus	166308020	598458	0.00359849
GCA_034699985.1	Minunthozetes semirufus	88789616	317536	0.00357627
GCA_951805285.1	Thymelicus acteon	543709716	1941079	0.00357006
GCA_034695645.1	Folsomia fimetaria	154421992	550207	0.00356301
GCA_963966615.1	Tenthredo amoena	202376485	714620	0.00353114
GCA_021307375.1	Tetraneura akinire	347411231	1225264	0.00352684
GCA_034699605.1	Isotomiella paraminor	143927764	506434	0.00351867
GCA_933228935.1	Pemphredon lugubris	332261762	1161083	0.00349448
GCA_034698345.1	Sphaeridia pumilis	170723627	581175	0.00340419
GCA_902732785.1	Trichogramma evanescens	216427499	734483	0.00339367
GCA_963662125.1	Diplazon laetatorius	254179037	857389	0.00337317
GCA_021155775.2	Neodiprion pinetum	275904471	927169	0.00336047
GCA_034694405.1	Scolopendrellopsis subnuda	341644955	1128306	0.00330257
GCA_034696705.1	Isotomurus plumosus	122352679	403271	0.00329597
GCA_026005395.1	Asobara japonica	326204176	1072760	0.00328862
GCA_914969975.1	Anopheles atroparvus	281235437	923746	0.0032846
GCA_034695065.1	Choneiulus palmatus	334435697	1091288	0.00326307
GCA_963082835.1	Leptogaster cylindrica	199103494	647230	0.00325072
GCA_018236485.1	TPA_asm: Plebejus	284557429	917663	0.00322488
GCA_920105625.2	Clusia tigrina	1231600419	3920596	0.00318333
GCA_946863875.1	Alloplasta piceator	556676604	1739875	0.00312547
GCA_018340805.1	Microvelia longipes	677626755	2111426	0.00311591
GCA_947538915.1	Tenthredo distinguenda	232281085	720652	0.0031025
GCA_951802705.1	Netelia virgata	252829656	782496	0.00309495
GCA_944738655.2	Andrena hattorfiana	433889688	1331214	0.00306809
GCF_000956235.1	Wasmannia auropunctata	328209798	995846	0.00303418
GCA_001017515.1	Tephritis californica	346624774	1043570	0.00301066
GCA_029852875.1	Mythimna loreyi	686741648	2055548	0.00299319
GCA_034693365.1	Liacarus xylariae	218016968	650397	0.00298324
GCA_916610255.1	Lasioglossum lativentre	484938466	1444014	0.00297773
GCA_009982885.2	Hyles vespertilio	659570943	1944126	0.00294756
GCA_905147385.1	Limenitis camilla	440551659	1294338	0.00293799
GCA_904066005.1	Synergus itoensis	269380331	785318	0.00291528
GCA_911622165.2	Bombus sylvestris	306371728	874385	0.002854
GCA_034699705.1	Hymenaphorura dentifera	182417039	520493	0.00285331
GCA_964028335.1	Altica lythri	1016070069	2876047	0.00283056
GCA_943735885.1	Stelis phaeoptera	304844975	856568	0.00280985
GCA_964214045.1	Andrena nitida	345438506	968734	0.00280436
GCA_905338405.1	Notodromas monacha	381404892	1063057	0.00278721
GCA_030157265.1	Latheticus oryzae	172177710	478648	0.00277996
GCA_001014845.1	Mochlonyx cinctipes	446827003	1235254	0.0027645
GCA_963565745.1	Phengaris arion	551311748	1514278	0.00274668
GCA_034695685.1	Galumna lanceata	128756718	350448	0.00272178
GCA_916610165.2	Gymnosoma rotundatum	788885651	2135062	0.00270643
GCA_034698225.1	Scheloribates latipes	122691412	331609	0.00270279
GCA_910593735.2	Ectemnius lituratus	238109940	635335	0.00266824
GCA_963556175.1	Tipula confusa	737221269	1963870	0.00266388
GCA_920937365.1	Sphaerophoria rueppellii	544355801	1445943	0.00265625
GCA_018835575.1	Cotesia chilonis	191879548	509168	0.00265358
GCA_023170135.1	Acarapis woodi	79876510	211305	0.0026454
GCA_030449975.1	Polyergus mexicanus	255479952	675832	0.00264534
GCA_958299815.1	Sarcophaga carnaria	753444268	1976670	0.00262351
GCA_949152495.1	Lasius fuliginosus	259424706	679860	0.00262064
GCA_949316135.1	Choreutis nemorana	304012273	795540	0.0026168
GCA_949699805.1	Tromatobia lineatoria	388397707	1011952	0.00260545
GCA_025266255.1	Trissolcus basalis	149293769	388938	0.00260519
GCA_963680855.1	Lepeophtheirus nordmannii	349644225	900159	0.0025745
GCA_900659605.1	Tisbe holothuriae	279750494	715727	0.00255845
GCA_949128085.1	Cetonia aurata	485642393	1235740	0.00254455
GCA_963678675.1	Xiphydria camelus	361791764	916725	0.00253385
GCA_900005825.1	Clunio marinus	86572188	218713	0.00252637
GCA_906901655.1	Sminthurides aquaticus	168005447	424390	0.00252605
GCA_034695005.1	Cryptops parisi	308204394	768616	0.00249385
GCA_900490015.1	Megastigmus stigmatizans	585201253	1459393	0.00249383
GCA_963971155.1	Anthrax anthrax	338824173	844381	0.00249209
GCA_900474325.1	Synergus umbraculus	238285840	590649	0.00247874
GCA_040869075.1	Baryscapus dioryctriae	515796423	1274692	0.00247131
GCA_022606425.2	Lepidostoma basale	778823257	1919641	0.0024648
GCA_963971475.1	Chrysops caecutiens	337876945	825867	0.00244428
GCA_932526605.1	Nephrotoma flavescens	1064494106	2595831	0.00243856
GCF_005281655.2	Nylanderia fulva	374573395	911453	0.00243331
GCA_951449985.1	Falcaria lacertinaria	303938930	731211	0.00240578
GCA_034694965.1	Ceratozetes gracilis	130469596	313112	0.00239988
GCA_034695265.1	Dissorhina ornata	122996904	292507	0.00237817
GCA_028984075.1	Pieris mannii	297944886	706714	0.00237196
GCA_900490025.1	Megastigmus dorsalis	597406506	1408679	0.00235799
GCA_963969225.2	Xylocopa violacea	1033287204	2434350	0.00235593
GCA_009859135.1	Formica selysi	294099989	692720	0.00235539
GCA_963681545.1	Germaria angustata	593805376	1393799	0.00234723
GCA_963978835.1	Tenthredo scrophulariae	236066298	553843	0.00234613
GCA_022817085.1	Psilanteris sp.	429958385	1004126	0.0023354
GCA_032275145.1	Synergus laeviventris	225966907	525659	0.00232627
GCA_040285435.1	Brachymeria lasus	444558087	1030784	0.00231867
GCA_963668995.1	Parnassius mnemosyne	1513073135	3481216	0.00230076
GCA_001014665.1	Trupanea jonesi	98529566	225397	0.00228761
GCA_949711755.1	Leptidea juvernica	667821694	1526926	0.00228643
GCA_905146925.1	Autographa gamma	377730479	861876	0.00228172
GCA_907164685.1	Colias eurytheme	491617183	1120268	0.00227874
GCA_932273835.1	Sarcophaga variegata	727455619	1656788	0.00227751
GCA_034700305.1	Protaphorura armata	299933774	675424	0.00225191
GCA_034696065.1	Gustavia microcephala	137130069	305801	0.00223001
GCA_963942595.1	Cylloceria caligata	603737006	1341941	0.00222272
GCA_034698485.1	Vertagopus arboreus	198096757	440085	0.00222157
GCA_933228735.2	Amblyteles armatorius	229926480	506925	0.00220473
GCA_951802695.1	Nomada ruficornis	276444459	609437	0.00220455
GCA_029298725.1	Gnatocerus cornutus	346958450	758756	0.00218688
GCA_951217065.1	Baccha elongata	616209397	1342651	0.00217889
GCA_963971375.1	Platycheirus rosarum	773618129	1674558	0.00216458
GCA_963989295.1	Ametastegia equiseti	295852520	640306	0.00216427
GCA_963942525.1	Ptychoptera contaminata	206643978	447025	0.00216326
GCA_963971345.1	Andrena flavipes	311448968	672442	0.00215908
GCA_036289425.1	Rhopalosiphum nymphaeae	328454089	705073	0.00214664
GCA_033995665.1	Melogona broelemanni	371052566	789655	0.00212815
GCA_029228625.1	Bradysia hygida	616888738	1302709	0.00211174
GCA_963920725.1	Rhamphomyia laevipes	399460426	838330	0.00209866
GCA_034693865.1	Ceratophysella sigillata	200682890	417904	0.00208241
GCA_013202065.2	Cotesia typhae	188995669	392094	0.00207462
GCA_951509405.1	Machimus rusticus	283211184	585927	0.00206887
GCA_011426435.1	Lysiphlebus fabarum	142465222	294694	0.00206853
GCA_002135145.1	Euroglyphus maynei	44015383	89904	0.00204256
GCA_963989415.1	Cerceris ruficornis	573177762	1166770	0.00203562
GCA_034693825.1	Zercon vagabundus	474491450	962214	0.00202788
GCA_037039905.1	Formica aserva	314334240	633599	0.00201569
GCA_034696835.1	Lepidocyrtus lignorum	254063394	511138	0.00201185
GCA_936449025.2	Sarcophaga subvicina	723144055	1441370	0.0019932
GCA_034687845.1	Pantelozetes paolii	79592598	157665	0.0019809
GCA_000988765.1	Achipteria coleoptrata	89575199	176942	0.00197535
GCA_963576555.1	Ferdinandea cuprea	567248860	1115779	0.001967
GCA_963924145.1	Pyrausta purpuralis	847716931	1649220	0.00194548
GCA_963971225.1	Melieria omissa	496689934	965301	0.00194347
GCA_034698905.1	Xestoiulus laeticollis	256655256	497501	0.0019384
GCA_038030265.1	Corythucha ciliata	406210511	785292	0.00193321
GCA_933228785.1	Lasioglossum pauxillum	437414618	841727	0.00192432
GCA_963966675.1	Lasioglossum calceatum	440246844	833006	0.00189213
GCA_905220375.1	Tachina fera	761134159	1437775	0.00188899
GCA_930367235.1	Sarcophaga rosellei	548161459	1034396	0.00188703
GCA_964261855.1	Polytribax perspicillator	318161704	594004	0.00186699
GCA_902439185.1	Cinara cedri	400994705	748488	0.00186658
GCA_958510785.1	Exephanes ischioxanthus	287567617	535835	0.00186334
GCA_958298945.2	Atherix ibis	678806247	1259762	0.00185585
GCA_964264225.1	Autographa bractea	417616895	773768	0.00185282
GCA_011057455.1	Ganaspis sp.	537043738	989824	0.0018431
GCA_030763345.1	Mythimna separata	714431271	1314750	0.00184027
GCA_040954815.1	Ulomoides dermestoides	256500239	470499	0.0018343
GCA_034693525.1	Stratiolaelaps miles	420744871	769756	0.00182951
GCA_034700285.1	Proteroiulus fuscus	261811666	478663	0.00182827
GCA_037576405.1	Campoplex capitator	264675852	483326	0.00182611
GCA_921293045.1	Aplocera efformata	353867311	644896	0.00182242
GCA_910591665.1	Ectemnius continuus	263619091	478882	0.00181657
GCA_001855655.1	Leptopilina clavipes	258553712	465582	0.00180072
GCA_025532165.1	Camponotus vicinus	306530981	546231	0.00178198
GCA_027574845.2	Deinopsis erosa	154910183	274238	0.0017703
GCA_905163465.1	Craniophora ligustri	443468549	782389	0.00176425
GCA_963680825.1	Meiosimyza decipiens	441861163	778077	0.00176091
GCA_958496275.1	Zele albiditarsus	139421442	245398	0.00176012
GCA_963691955.1	Chloroclystis v-ata	278810029	486843	0.00174615
GCA_964056705.1	Troilus luridus	853109794	1482953	0.00173829
GCA_949316455.1	Acleris holmiana	658352445	1132899	0.00172081
GCA_963971325.1	Aphodius granarius	402189470	690677	0.00171729
GCA_022494885.1	Micrasema longulum	592562942	1015045	0.00171297
GCA_028830335.1	Eucera pruinosa	414179674	708213	0.00170992
GCA_964264825.1	Lestiphorus bicinctus	386561365	659747	0.00170671
GCA_949127995.1	Suillia variegata	267283953	453657	0.00169728
GCA_948455865.1	Conomelus anceps	969831634	1617989	0.00166832
GCA_961205885.1	Ptychoptera albimana	200350504	333005	0.00166211
GCA_964187985.1	Abraxas sylvata	481156791	799451	0.00166152
GCA_963978495.1	Athalia circularis	204399952	336560	0.00164658
GCA_947623535.1	Coelioxys conoideus	422812685	693282	0.00163969
GCA_020010945.3	Muscidifurax raptorellus	321017543	523091	0.00162948
GCA_951804985.1	Dryomyza anilis	664828291	1079315	0.00162345
GCA_026315105.1	Locusta migratoria	6382654521	10280722	0.00161073
GCA_018901825.1	Drosophila funebris	156174386	251540	0.00161064
GCA_001010745.2	Gerris buenoi	1006883274	1613650	0.00160262
GCA_963942575.1	Priocnemis perturbator	396540628	633069	0.00159648
GCA_963675445.1	Linnaemya vulpina	560968630	894636	0.00159481
GCA_963978545.1	Linyphia triangularis	1365974750	2176795	0.00159358
GCA_029955515.1	Chrysomela aeneicollis	577486791	916922	0.00158778
GCA_964056695.1	Melieria picta	429132304	679497	0.00158342
GCA_946965025.1	Blera fallax	467610652	736859	0.0015758
GCA_963565655.1	Aleiodes testaceus	112117328	176081	0.00157051
GCA_001014815.1	Chaoborus trivitattus	272686968	427335	0.00156713
GCA_964214005.1	Ancylis achatana	554127250	865580	0.00156206
GCA_946811545.1	Netelia fuscicornis	328818219	512555	0.00155878
GCA_916610235.2	Lasioglossum morio	554055109	856724	0.00154628
GCA_027563435.1	Nasonovia ribisnigri	416762240	640966	0.00153797
GCA_947310385.1	Nephrotoma appendiculata	1152287039	1770632	0.00153662
GCF_031307605.1	Tribolium castaneum	244884783	373326	0.0015245
GCA_960531455.1	Urophora cardui	848309197	1275535	0.00150362
GCA_964017025.1	Stenichneumon culpator	288206155	432827	0.0015018
GCA_964059375.1	Gelis areator	231023990	345449	0.00149529
GCF_002093755.2	Drosophila serrata	198485608	296549	0.00149406
GCA_963921985.1	Agrilus biguttatus	372731839	551302	0.00147908
GCA_959613345.1	Tolmerus cingulatus	283488103	416039	0.00146757
GCA_964188095.1	Anisosticta novemdecimpunctata	444176373	649048	0.00146124
GCF_003651465.1	Formica exsecta	281111161	409819	0.00145785
GCA_034686365.1	Pachymerium ferrugineum	119627945	174232	0.00145645
GCA_963989405.1	Trypoxylon attenuatum	220566631	320208	0.00145175
GCA_030770115.1	Daphnia galeata	151556446	219946	0.00145125
GCA_963920215.1	Nineta flava	741507976	1074095	0.00144853
GCA_039996295.1	Miltogramma sp.	29623410	42802	0.00144487
GCA_034693705.1	Spatulosminthurus flaviceps	311729523	447732	0.00143628
GCA_030264575.1	Tachinus sp.	587603589	826078	0.00140584
GCA_034695085.1	Cylindroiulus punctatus	214644079	301001	0.00140233
GCA_034694165.1	Tomocerus mixtus	273791105	382998	0.00139887
GCA_914767735.1	Anoplius nigerrimus	631599163	879039	0.00139177
GCA_910591585.2	Nysson spinosus	318568985	443366	0.00139174
GCA_001015145.1	Eristalis dimidiata	319442984	444525	0.00139156
GCA_951751655.1	Ophion costatus	525895065	731580	0.00139111
GCA_015776835.1	Aphidius ervi	146340831	202341	0.00138267
GCA_020271785.1	Procambarus virginalis	3747189889	5179450	0.00138222
GCA_964258735.1	Araschnia levana	367083663	504497	0.00137434
GCA_963921915.1	Hyposoter dolosus	225462038	309572	0.00137306
GCA_036937285.1	Euphydryas editha	622422821	854127	0.00137226
GCA_948107755.1	Campoletis raptor	221360049	303744	0.00137217
GCA_034698745.1	Megaphyllum sjaelandicum	336790672	461359	0.00136987
GCA_040055235.1	Polyphagotarsonemus latus	49749782	68074	0.00136833
GCA_009835225.1	Aphis craccivora	322868022	441614	0.00136778
GCA_959613385.1	Geotrupes spiniger	587845531	800292	0.0013614
GCA_019343175.1	Oedothorax gibbosus	831698673	1131217	0.00136013
GCA_022575985.1	Anagrus nilaparvatae	494952575	671437	0.00135657
GCA_034694425.1	Arrhopalites sp.	320321674	434493	0.00135643
GCA_911387925.2	Bombus hypnorum	301066671	408090	0.00135548
GCA_024499935.1	Tyrophagus putrescentiae	103560105	140240	0.00135419
GCA_033682625.1	Helicoverpa zea	742025872	999448	0.00134692
GCA_963932425.1	Athalia cordata	171166820	229840	0.00134278
GCA_944567765.1	Carterocephalus palaemon	399469961	532864	0.00133393
GCA_964188265.1	Agapeta zoegana	585604512	778631	0.00132962
GCA_030407085.1	Trichopria drosophilae	948876867	1254881	0.00132249
GCA_963969525.1	Ontholestes murinus	1036118374	1368580	0.00132087
GCA_951804975.1	Anthophora plumipes	678352683	895700	0.0013204
GCA_027475445.1	Ricinus arcuatus	156775702	205596	0.0013114
GCA_034698085.1	Polydesmus angustus	200958503	263333	0.00131038
GCA_949788335.1	Salpingus planirostris	129134934	168994	0.00130866
GCA_027574885.2	Drusilla canaliculata	268637187	351437	0.00130822
GCA_963564615.1	Rhorus exstirpatorius	425550227	552578	0.0012985
GCA_963942555.1	Aleiodes leptofemur	274625969	354036	0.00128916
GCA_945859555.1	Megachile ligniseca	293670450	376971	0.00128365
GCA_964187945.1	Xanthorhoe montanata	385874572	492394	0.00127605
GCA_022816925.1	Trichacis sp.	495188198	631645	0.00127557
GCA_028455855.1	Meloe dianella	101329579	129066	0.00127372
GCA_944547425.1	Eupithecia centaureata	471413400	599561	0.00127184
GCA_018152175.1	Drosophila jambulina	181899362	231107	0.00127052
GCA_958009045.1	Oxytorus armatus	372452106	472890	0.00126967
GCA_034694325.1	Entomobrya corticalis	328636822	416366	0.00126695
GCA_030848855.1	Branchinecta sandiegonensis	539808390	682120	0.00126363
GCA_963942485.1	Pediacus dermestoides	237968565	299118	0.00125696
GCA_026290005.1	Latrodectus geometricus	1705994376	2126268	0.00124635
GCA_963695495.1	Hololepta plana	155836668	193930	0.00124444
GCA_021029175.1	Bilobella aurantiaca	180816607	224951	0.00124408
GCA_020466095.1	Chlorops oryzae	451535553	560891	0.00124219
GCA_029959065.1	Colias behrii	375920129	464653	0.00123604
GCA_040669965.1	Chrysoperla zastrowi	605056832	747671	0.0012357
GCA_001014415.1	Phortica variegata	157504329	194485	0.00123479
GCA_012977825.3	Pteromalus puparum	342326026	421556	0.00123145
GCA_949710015.1	Crataerina pallida	179283464	217246	0.00121175
GCA_959613375.1	Heteropelma amictum	229276434	275206	0.00120032
GCF_000239435.1	Tetranychus urticae	91964270	110209	0.00119839
GCA_030264215.1	Geostiba sp.	193092475	227489	0.00117813
GCA_034694025.1	Ceratophysella scotica	262015127	308043	0.00117567
GCA_034638295.1	Phortica okadai	266796796	313419	0.00117475
GCA_017562165.1	Ectropis grisescens	794697840	931172	0.00117173
GCA_963932165.1	Pimpla rufipes	326818202	382593	0.00117066
GCA_913789895.3	Seladonia tumulorum	409496660	477967	0.00116721
GCA_002943765.1	Psoroptes ovis	64004349	74665	0.00116656
GCA_947363495.1	Euzophera pinguis	470538924	547923	0.00116446
GCA_039707435.1	Actias luna	538518312	626448	0.00116328
GCA_035582935.1	Ormyrus thymus	301424883	347419	0.00115259
GCA_014635995.1	Sarcophaga peregrina	567744926	654261	0.00115239
GCA_031841125.1	Acanthococcus lagerstroemiae	666360166	766273	0.00114994
GCA_034696685.1	Julus scandinavius	254437954	292545	0.00114977
GCA_964264805.1	Boloria dia	370719185	422481	0.00113963
GCA_030142615.1	Syrista parreyssii	145756804	165419	0.0011349
GCA_034700725.1	Trichoniscus pusillus	277849014	313427	0.00112805
GCA_964258955.1	Nymphalis antiopa	397495107	448132	0.00112739
GCA_033319125.1	Parnassius glacialis	1367802030	1541131	0.00112672
GCA_949628255.1	Macrophya alboannulata	248304740	278844	0.00112299
GCA_963583965.1	Nomada ferruginata	314403139	353047	0.00112291
GCA_964204855.1	Scellus notatus	452429499	506987	0.00112059
GCA_037893425.1	Campoplex nolae	216911139	242213	0.00111665
GCA_022539655.2	Ceriodaphnia dubia	130868349	145633	0.00111282
GCA_945859595.2	Megachile willughbiella	419138938	465340	0.00111023
GCA_944588485.1	Phosphuga atrata	1214998392	1347542	0.00110909
GCA_020615435.1	Telenomus remus	129235044	143274	0.00110863
GCA_963556165.1	Tipula helvola	1219824958	1347356	0.00110455
GCA_943735965.1	Eupithecia abbreviata	388255989	428389	0.00110337
GCA_963576845.1	Megachile leachella	580144259	638624	0.0011008
GCA_916050605.2	Platycheirus albimanus	686259354	753650	0.0010982
GCA_943789525.1	Agriphila geniculea	791424246	865686	0.00109383
GCA_035582955.1	Sycophila texana	292482336	319893	0.00109372
GCA_037179445.1	Phengaris alcon	597732130	652416	0.00109149
GCA_964056405.1	Acronicta alni	476265929	514441	0.00108015
GCA_950370525.1	Bellardia bayeri	558656501	602023	0.00107763
GCA_963576535.1	Plemyria rubiginata	360687533	388410	0.00107686
GCF_029169275.1	Apis cerana	225844700	241261	0.00106826
GCA_963932345.1	Ophion ventricosus	442284333	471548	0.00106616
GCA_034770305.1	Trichogramma dendrolimi	217899362	232175	0.00106551
GCA_001014335.1	Coboldia fuscipes	99994398	106246	0.00106252
GCA_939192795.1	Bombylius discolor	283342611	300557	0.00106075
GCA_949775065.1	Brachyopa scutellaris	594500873	630278	0.00106018
GCA_014119065.1	Orius insidiosus	333105296	350650	0.00105267
GCA_963669185.1	Dyspetes luteomarginatus	252746109	265713	0.0010513
GCA_947049295.1	Ligdia adustata	404722654	425457	0.00105123
GCA_026168455.1	Theocolax elegans	671011289	702031	0.00104623
GCA_964186655.1	Bombus lapidarius	373097533	390108	0.00104559
GCA_036785405.1	Coenonympha arcania	503552638	525423	0.00104343
GCA_963989365.1	Rhimphoctona megacephalus	411102887	427851	0.00104074
GCA_033675135.1	Frankliniella intonsa	228307851	237486	0.0010402
GCA_037114965.1	Monochamus alternatus	799366148	828332	0.00103624
GCA_947397855.1	Thelaira solivaga	434726908	450150	0.00103548
GCA_918026865.1	Phyllotreta striolata	133915121	138487	0.00103414
GCA_964261585.1	Zygaena exulans	371018295	382682	0.00103144
GCA_963669975.1	Acanthoscelides obtectus	1118886854	1148227	0.00102622
GCA_917563865.1	Phyllotreta cruciferae	136809934	140283	0.00102539
GCA_905332935.1	Bombus hortorum	300016745	307488	0.0010249
GCA_964016945.1	Microplitis deprimator	236154861	241235	0.00102151
GCA_028476595.1	Obolodiplosis robiniae	202026460	205958	0.00101946
GCA_030264115.1	Lygus lineolaris	607457959	617818	0.00101705
GCA_964235425.1	Azelia nebulosa	713621487	725228	0.00101626
GCA_906901685.1	Desoria tigrina	214121662	217477	0.00101567
GCA_001015175.1	Megaselia abdita	417483572	421673	0.00101003
GCA_029207805.1	Tribolium confusum	442677060	447114	0.00101002
GCA_038380765.1	Odontothrips loti	335213006	336340	0.00100336
GCA_963971435.1	Lasius platythorax	292303362	292777	0.00100162
GCA_963457695.1	Neria commutata	276487794	276253	0.000999151
GCA_034695115.1	Desoria olivacea	179580394	178653	0.000994836
GCA_030273425.1	Microplitis manilae	288319834	286188	0.000992606
GCA_030522925.1	Trissolcus japonicus	166559770	164991	0.000990581
GCA_929113495.1	Andrena minutula	385218955	379087	0.000984082
GCA_947095585.1	Nephrocerus scutellatus	621059251	610636	0.000983217
GCA_032191425.1	Lymantria dispar	1010031443	992591	0.000982733
GCA_964023945.1	Ectemnius cavifrons	228148738	223347	0.000978953
GCA_902806685.2	Aphantopus hyperantus	413238940	403786	0.000977125
GCA_030264135.1	Myllaena sp.	120721182	117763	0.000975496
GCA_034702105.1	Fuscozetes fuscipes	104232632	101208	0.000970982
GCA_905220505.1	Laothoe populi	583607708	566013	0.000969852
GCA_947359425.1	Lagria hirta	340993306	327448	0.000960277
GCA_000341915.2	Megaselia scalaris	495578388	475540	0.000959566
GCA_963992785.1	Tenthredo livida	352793684	338410	0.000959229
GCA_034700685.1	Willowsia buskii	312971578	299954	0.000958407
GCA_963989215.1	Hedychridium roseum	176929804	169477	0.000957877
GCA_954870665.1	Stratiomys singularior	724152628	687935	0.000949986
GCA_034687125.1	Neelides folsomi	79113186	74936	0.0009472
GCA_032164275.1	Synergus coniferae	223159444	211051	0.000945741
GCF_003426905.1	Ctenocephalides felis	785147554	742057	0.000945118
GCA_035043045.1	Hirtodrosophila alboralis	181834447	171333	0.000942247
GCA_041146595.1	Hippobosca camelina	137292116	129230	0.000941278
GCA_009664405.1	Drosophila bifasciata	195159088	183621	0.000940879
GCA_950371165.1	Lacanobia oleracea	827546525	777709	0.000939777
GCA_041003635.1	Simocephalus vetulus	126171179	118543	0.000939541
GCA_964006125.1	Cryptus viduatorius	228212424	214164	0.000938441
GCA_034693985.1	Nemasoma varicorne	420940023	394598	0.000937421
GCA_035582975.1	Ormyrus labotus	275176358	257095	0.000934292
GCA_951802735.1	Nomada hirtipes	320455993	297587	0.000928636
GCA_963668005.1	Melieria crassipennis	419185745	388682	0.000927231
GCA_958295665.1	Tipula vernalis	1288172334	1191114	0.000924654
GCA_040167675.1	Xenos peckii	73022984	67235	0.000920738
GCA_022606495.2	Halesus radiatus	985528607	906795	0.00092011
GCA_963920625.1	Dinocampus coccinellae	111853660	102859	0.000919585
GCA_034687865.1	Kryphioiulus occultus	231864686	213101	0.000919075
GCA_034694305.1	Protaphorura glebata	347182453	318992	0.000918802
GCA_013358835.2	Ixodes persulcatus	1923732468	1759509	0.000914633
GCA_964260715.1	Euchalcia variabilis	457678494	418563	0.000914535
GCA_964194425.1	Nemopoda nitidula	180693897	164721	0.000911602
GCA_905147285.1	Hypena proboscidalis	644746125	587210	0.000910762
GCA_949752815.1	Conops quadrifasciatus	213089902	193396	0.000907579
GCA_963662145.1	Sturmia bella	443265165	400491	0.000903502
GCA_019434445.1	Phalangium opilio	584115275	527515	0.000903101
GCA_964261615.1	Lasius brunneus	268270441	242225	0.000902913
GCA_911387685.1	Dolichovespula media	250693334	226244	0.000902473
GCA_916610135.2	Macropis europaea	553644169	498040	0.000899567
GCA_041902855.1	Lasius niger	290971193	261027	0.000897089
GCA_004143645.1	Protaetia brevitarsis	1158225568	1036574	0.000894967
GCA_905147175.2	Nymphalis urticae	397729085	355890	0.000894805
GCA_041937225.1	Meteorus pulchricornis	155747018	139176	0.000893603
GCA_035047165.1	Ormyrus rosae	290379554	258768	0.000891137
GCA_963662085.1	Eupithecia inturbata	433124743	385444	0.000889915
GCA_964264515.1	Argynnis paphia	527407878	468282	0.000887893
GCA_030848795.1	Temnothorax nylanderi	317410346	281026	0.000885371
GCA_018904305.1	Scaptomyza montana	231940630	204919	0.000883498
GCA_907163055.1	Formica aquilonia	275417804	242882	0.000881867
GCF_013357705.1	Chelonus insularis	137427343	121117	0.000881317
GCA_943737955.2	Myopa tessellatipennis	252391698	222202	0.000880386
GCA_923062675.1	Marasmarcha lunaedactyla	780738680	685579	0.000878116
GCA_963556235.1	Cryptophagus acutangulus	179559841	157611	0.000877763
GCA_964007475.1	Hybos culiciformis	346858811	302521	0.000872173
GCA_951216915.1	Tetheella fluctuosa	373762813	325917	0.000871989
GCA_937612035.1	Aricia artaxerxes	464228107	403955	0.000870165
GCA_030770215.1	Temnothorax americanus	281214023	243616	0.000866301
GCA_905147375.1	Hylaea fasciaria	332035892	287396	0.000865557
GCA_963971365.1	Lasioglossum villosulum	464252849	401309	0.000864419
GCA_905319865.3	Cotesia congregata	201682013	173727	0.000861391
GCA_927349885.1	Psylliodes chrysocephala	1196578556	1027774	0.000858927
GCA_002156465.1	Macrocentrus cingulum	129521212	111084	0.000857651
GCA_947389925.1	Coelopa pilipes	266256330	227327	0.00085379
GCA_946251915.1	Abrostola triplasia	367256801	312831	0.000851805
GCA_034683725.1	Strigamia crassipes	132551155	112501	0.000848736
GCA_947859395.1	Eupithecia insigniata	443595807	376413	0.000848549
GCA_936439885.1	Nowickia ferox	679099055	573201	0.000844061
GCA_037355805.1	Ixodes ricinus	2119657692	1788584	0.000843808
GCA_944452935.1	Rhogogaster chlorosoma	258478289	217702	0.000842245
GCA_900241095.1	Acartia tonsa	1001700525	843193	0.000841762
GCA_947086425.1	Xanthorhoe spadicearia	280150530	235653	0.000841166
GCA_040285465.1	UNVERIFIED_CONTAM: Menopon	156644410	131587	0.000840036
GCA_018248915.1	TPA_asm: Hesperia	362377694	304402	0.000840013
GCA_037040105.1	Amiota albilabris	322751060	270976	0.000839582
GCA_035220615.1	Leptothorax acervorum	349005691	291665	0.000835703
GCA_943590905.1	Sphaerophoria taeniata	616886532	513731	0.00083278
GCA_917499995.1	Ichneumon xanthorius	318928369	265553	0.000832642
GCA_929108375.1	Gymnoscelis rufifasciata	467785119	386014	0.000825195
GCA_964258785.1	Longitarsus flavicornis	1142370251	940853	0.000823597
GCA_918843915.1	Notodonta ziczac	356462227	292776	0.000821338
GCA_034693645.1	Pergamasus crassipes	456381685	374441	0.000820456
GCF_905404315.1	Leptidea sinapis	694152881	569286	0.000820116
GCA_964264925.1	Zygaena loti	441142055	360868	0.000818031
GCA_964007535.1	Brachyptera risi	688680596	562294	0.00081648
GCA_949708635.1	Hirtodrosophila cameraria	217193216	177220	0.000815956
GCA_964188155.1	Thera firmata	305254597	249047	0.000815867
GCF_027563975.2	Plodia interpunctella	294973816	239709	0.000812645
GCA_017309665.1	Coelopa frigida	233853217	189411	0.000809957
GCA_964197785.1	Chrysolina graminis	1485552593	1200755	0.000808288
GCA_034701245.1	Strigamia transsilvanica	125969701	101769	0.000807885
GCA_947859175.1	Gandaritis pyraliata	299349058	241433	0.000806527
GCA_037013455.1	Ceratitis rosa	659077355	530973	0.000805631
GCA_947578815.1	Epinotia ramella	791767105	636935	0.000804447
GCA_002091915.1	Ligia exotica	966287270	772786	0.000799748
GCA_905340225.1	Abrostola tripartita	385820693	308368	0.000799252
GCA_918843925.1	Eulithis prunata	266437165	212226	0.000796533
GCA_030142355.1	Cephus fumipennis	177835164	141417	0.000795214
GCA_963924295.1	Dioctria rufipes	1469734158	1166531	0.000793702
GCA_958496145.1	Heliothis peltigera	337004544	267350	0.000793313
GCA_030157275.1	Cynaeus angustus	239953596	190200	0.000792653
GCA_963565295.1	Epirrhoe alternata	362976789	287674	0.000792541
GCA_900474305.1	Cecidostiba fungosa	187863950	148878	0.000792478
GCA_963978885.1	Nemotelus pantherinus	814769405	644244	0.000790707
GCA_955831195.1	Pilophorus perplexus	487355949	384592	0.00078914
GCA_963971235.1	Cryptus armator	371279109	292840	0.000788733
GCA_947561695.1	Tyria jacobaeae	597066674	469968	0.000787128
GCA_040670105.1	Elophila obliteralis	654213439	514322	0.000786169
GCA_030264595.1	Oligota sp.	161734784	127115	0.000785947
GCA_018691245.2	Ips nitidus	234299526	184103	0.000785759
GCA_949358125.1	Idaea dimidiata	427874917	336158	0.000785645
GCA_022495035.1	Philopotamus ludificatus	364822523	286017	0.000783989
GCA_949320045.1	Scotopteryx bipunctaria	330546565	258783	0.000782894
GCA_028641665.1	Chelonus formosanus	141335317	109793	0.000776826
GCA_034695485.1	Entomobrya nivalis	304717795	236343	0.000775613
GCA_030141595.1	Chydorus sphaericus	156644643	121460	0.000775386
GCA_031001835.1	Lepidoglyphus destructor	197737788	153261	0.000775072
GCA_945859725.1	Drepana falcataria	330829539	255161	0.000771276
GCA_023638675.1	Camponotus pennsylvanicus	310274201	239103	0.000770618
GCA_943735995.1	Sesia bembeciformis	483115861	372267	0.000770554
GCA_902829305.4	Spodoptera exigua	456521208	350071	0.000766823
GCA_932273885.2	Leucozona laternaria	621230380	476087	0.000766361
GCA_963151315.1	Nymphalis c-album	368148121	281596	0.000764899
GCA_934044485.1	Apeira syringaria	551249143	421510	0.000764645
GCA_951812265.1	Taphrorychus bicolor	582431382	445123	0.00076425
GCA_037075165.1	Hirtodrosophila histrioides	206699049	157594	0.000762432
GCA_020844145.1	Sarcoptes scabiei	57999272	44120	0.000760699
GCA_963573255.1	Chironomus tentans	187807344	142645	0.000759528
GCA_963854165.1	Sylvicola cinctus	181390798	137209	0.000756428
GCA_949315895.1	Anania crocealis	631794433	477132	0.000755201
GCA_963555595.1	Tethea ocularis	343381707	259069	0.000754464
GCA_948150685.1	Rhaphigaster nebulosa	1170264010	881740	0.000753454
GCA_916618145.1	Emmelina monodactyla	316315884	237587	0.000751107
GCA_947361185.1	Charanyca ferruginea	865347272	649233	0.000750257
GCA_964212075.1	Abia candens	264312997	198052	0.000749309
GCA_964264845.1	Pyrgus malvoides	756058148	566456	0.000749223
GCA_964188045.1	Spilosoma urticae	574167668	428896	0.000746987
GCA_035043285.1	Drosophila subsilvestris	164801879	122551	0.000743626
GCA_951394285.1	Epirrhoe tristata	317744673	236197	0.000743355
GCA_946251905.1	Cryptocephalus moraei	506817225	375992	0.000741869
GCA_905333075.3	Atethmia centrago	938238601	695483	0.000741265
GCA_036936625.1	Parnassius smintheus	1612758882	1193822	0.000740236
GCA_037075075.1	Microdrosophila cristata	262242467	194072	0.000740048
GCA_964211955.1	Staphylinus erythropterus	1430155362	1057292	0.000739285
GCA_948098915.1	Lampropteryx suffumata	588925852	435332	0.000739197
GCA_964234795.1	Chiasmia clathrata	339062085	250205	0.000737933
GCA_038502055.1	Tanytarsus gracilentus	92975162	68470	0.000736433
GCF_026212275.2	Microplitis demolitor	228701630	168080	0.000734931
GCA_019968535.1	Fragariocoptes setiger	41412419	30429	0.00073478
GCA_030068185.1	Colletes collaris	379432837	278618	0.000734301
GCA_963855885.1	Coenonympha glycerion	463458140	340061	0.000733747
GCA_943193645.1	Acentria ephemerella	345052693	253173	0.000733723
GCA_033884665.1	Argynnis bischoffii	458214245	334757	0.000730569
GCF_010416935.1	Polistes fuscatus	221855796	162080	0.000730565
GCA_028571025.1	Longipedia americana	666068696	485936	0.000729558
GCA_949128155.2	Xanthia icteritia	672946339	490836	0.000729384
GCA_033064975.1	Smittia sp.	72453292	52770	0.000728331
GCA_911387935.1	Dolichovespula saxonica	224626023	162444	0.000723175
GCA_930367275.1	Bombus pratorum	288635784	208548	0.00072253
GCA_902806795.1	Trichogramma brassicae	238329900	171969	0.000721559
GCA_030523065.1	Aphidius colemani	115117073	82909	0.000720215
GCA_038050395.1	Parthenolecanium corni	234093122	168478	0.000719705
GCA_034697705.1	Ommatoiulus sabulosus	338267524	243224	0.000719029
GCA_035045065.1	Hirtodrosophila trivittata	169128983	121554	0.000718706
GCA_964258765.1	Colias palaeno	354982630	254928	0.000718142
GCA_964188275.1	Glyphipterix thrasonella	750530663	535877	0.000713997
GCA_939628115.1	Tribolium freemani	272534565	194262	0.000712798
GCA_034700185.1	Phthiracarus laevigatus	255019126	181736	0.000712637
GCA_947363905.1	Lithophane semibrunnea	564979801	401068	0.00070988
GCA_034696925.1	Leptoiulus proximus	219559606	155857	0.000709862
GCA_040581495.1	Thrips tabaci	329136517	233106	0.000708235
GCA_963891755.1	Pyrrhia umbra	439015393	310874	0.000708116
GCA_963930825.1	Silvanus unidentatus	189510298	134150	0.000707877
GCA_963921375.1	Tiliacea citrago	810987259	573998	0.000707777
GCA_900490065.1	Neuroterus quercusbaccarum	2603152876	1842195	0.000707678
GCA_964036015.1	Leptarthrus brevirostris	861467252	607936	0.000705698
GCA_030848805.1	Temnothorax longispinosus	302016085	212508	0.000703631
GCA_028571265.1	Pagurus longicarpus	617226443	433872	0.000702938
GCA_951799385.1	Hyppa rectilinea	576757600	404385	0.000701135
GCA_961405105.1	Perizoma affinitatum	362179969	253876	0.000700966
GCA_018257835.1	Euura lappo	263100196	184187	0.000700064
GCA_963942605.1	Poecilus cupreus	757851244	530342	0.000699797
GCA_947507515.1	Eulithis testata	311949959	218013	0.000698872
GCA_963924445.1	Philereme transversata	599165854	418246	0.000698047
GCA_944738645.1	Eristalinus sepulchralis	381560102	266193	0.000697644
GCA_963932245.1	Tachinus rufipes	1166399665	813674	0.000697595
GCA_022832285.1	Lepidurus apus	79844080	55560	0.000695856
GCA_905147785.2	Thyatira batis	318733504	219787	0.000689564
GCA_018397935.1	Propsilocerus akamusi	86909951	59890	0.000689104
GCA_963457615.1	Nicrophorus investigator	204820420	140751	0.000687192
GCA_914767705.2	Tenthredo notha	255998643	175175	0.000684281
GCA_947359385.1	Chesias legatella	314156683	214367	0.000682357
GCA_963978815.1	Aleochara curtula	138694032	94360	0.000680347
GCA_949825005.1	Gasteruption jaculator	279067805	188395	0.000675087
GCA_963921955.1	Aleiodes alternator	237848629	160426	0.000674488
GCA_964034905.1	Itoplectis maculator	225961926	152195	0.000673543
GCA_947310845.1	Yponomeuta plumbellus	644602019	433406	0.000672362
GCA_009869905.1	Ceratophysella communis	164421834	110513	0.000672131
GCA_902850265.1	Spodoptera littoralis	441092806	296313	0.00067177
GCA_963966015.1	Aphidecta obliterata	353945025	237767	0.000671763
GCA_037013635.1	Plagiodera versicolora	236180834	158599	0.000671515
GCF_019925205.1	Metopolophium dirhodum	486821796	325753	0.000669142
GCA_933228885.1	Leistus spinibarbis	238070816	159258	0.000668952
GCF_000184785.3	Apis florea	231881283	155000	0.000668445
GCA_950381575.1	Plusia festucae	427835855	285966	0.000668401
GCA_034697805.1	Orchesella bifasciata	244220494	163135	0.000667982
GCA_951802165.1	Adalia decempunctata	495571341	328754	0.000663384
GCA_941918905.2	Xestia sexstrigata	646312390	427564	0.000661544
GCA_944738685.1	Synanthedon myopaeformis	299385554	198031	0.000661458
GCA_949126925.1	Cheilosia vernalis	447164364	295444	0.000660706
GCA_905147135.1	Blastobasis lacticolella	584297356	385955	0.000660546
GCA_949320105.2	Crepidodera aurea	515337805	339850	0.00065947
GCA_018881525.1	Meteorus sp.	124689597	82216	0.000659365
GCA_951394245.1	Cyclophora punctaria	305251502	200999	0.00065847
GCA_963576655.1	Gastrophysa polygoni	374392687	246376	0.000658068
GCA_964198035.1	Sympetrum sanguineum	1320352147	868455	0.000657745
GCA_963693495.1	Malacosoma neustria	574830722	377410	0.000656559
GCA_035044985.1	Lordiphosa fenestrarum	295857969	193883	0.000655325
GCA_035043265.1	Drosophila testacea	166057444	108692	0.000654545
GCA_033995625.1	Ophyiulus pilosus	215614109	141116	0.000654484
GCA_964023215.1	Eledona agricola	368156872	240711	0.000653827
GCA_034695785.1	Galumna obvia	260861683	170243	0.000652618
GCA_034696865.1	Isotomurus unifasciatus	263229663	171474	0.000651424
GCA_964057195.1	Orthosia cruda	1245313036	809082	0.000649702
GCA_964188255.1	Perizoma blandiatum	426720591	276577	0.000648145
GCA_956483585.1	Gymnocheta viridis	607824331	393092	0.00064672
GCA_963966145.1	Tenebrio molitor	280433404	180207	0.000642602
GCA_937595015.1	Polyommatus icarus	518155020	332803	0.000642285
GCA_939531255.2	Thera britannica	385396021	247141	0.000641265
GCA_024610705.1	Tetragnatha versicolor	1081439807	693041	0.00064085
GCA_030142315.1	Cephus brachycercus	159276336	101919	0.000639888
GCA_963932195.1	Empis livida	294904792	188679	0.000639796
GCA_963854835.1	Megamerina dolium	506784517	323517	0.000638372
GCA_918808275.2	Dolichovespula sylvestris	235509250	149768	0.000635933
GCA_964261395.1	Panolis flammea	718140226	454842	0.000633361
GCA_037075145.1	Scaptodrosophila latifasciaeformis	156419375	99026	0.00063308
GCA_027574865.2	Coproporus ventriculus	212965058	134566	0.000631869
GCA_001014675.1	Ephydra gracilis	416038637	262881	0.000631867
GCA_951361185.1	Ochropacha duplaris	359183540	226903	0.000631719
GCA_035220575.1	Temnothorax rugatulus	339933273	214316	0.000630465
GCA_955876795.1	Eupithecia tripunctaria	501014989	315494	0.00062971
GCF_963855985.1	Ostrinia nubilalis	501694333	315026	0.000627924
GCA_951802225.1	Euspilapteryx auroguttella	336063751	210610	0.000626697
GCA_922984085.1	Sicus ferrugineus	315832499	197484	0.000625281
GCA_929442735.1	Watsonalla binaria	337226199	210822	0.000625165
GCA_030264655.1	Leptusa sp.	172448769	107714	0.000624614
GCA_034694685.1	Isotoma anglicana	231410960	144021	0.00062236
GCA_963082685.1	Cyclophora albipunctata	323409406	201181	0.000622063
GCA_932526535.1	Caradrina clavipalpis	480124649	298519	0.000621753
GCF_029852145.1	Microplitis mediator	272654387	169457	0.000621508
GCF_020809275.1	Dermatophagoides farinae	59511559	36913	0.000620266
GCA_945859645.1	Amphipoea oculea	677630015	418642	0.000617803
GCA_964258725.1	Colias hyale	334596668	206627	0.000617541
GCA_963969485.1	Nomada goodeniana	219093961	135169	0.000616945
GCA_910589575.2	Carcina quercana	414008818	255402	0.0006169
GCA_018152965.1	Scaptomyza pallida	204170979	125664	0.000615484
GCA_963667235.1	Nomada lathburiana	273084378	167784	0.000614404
GCA_947179485.1	Allacma fusca	397696856	244211	0.000614063
GCA_029955525.1	Oeneis ivallda	780499958	478260	0.000612761
GCA_963576565.1	Aspidapion aeneum	1302263402	797611	0.000612481
GCA_034699025.1	Entomobrya cf.	262560472	160787	0.000612381
GCA_033063855.1	Smittia aterrima	79434528	48584	0.000611623
GCA_949987675.1	Chymomyza fuscimana	342202587	208599	0.000609578
GCA_951640165.1	Pseudoips prasinana	1139763771	694478	0.000609317
GCF_018135715.1	Danaus plexippus	248238205	151118	0.000608762
GCA_916999025.1	Orgyia antiqua	486111808	295566	0.000608021
GCA_958496195.1	Timandra comae	338553134	205561	0.000607175
GCA_015478945.1	Trachelipus rathkii	5226265462	3168207	0.000606209
GCA_030770225.1	Temnothorax unifasciatus	318435927	192513	0.000604558
GCA_910591515.1	Cerceris rybyensis	423319773	255769	0.000604198
GCA_934046635.1	Buathra laborator	334055192	201457	0.000603065
GCA_030523085.1	Meteorus colon	133682118	80598	0.000602908
GCA_963576735.1	Bedellia somnulentella	555900200	335106	0.000602817
GCA_030770255.1	Temnothorax ravouxi	366940693	221195	0.000602809
GCA_905404115.1	Pheosia gnoma	274742391	165308	0.000601684
GCA_964034945.1	Chrysopilus asiliformis	434428377	261224	0.000601305
GCA_921293315.2	Nemurella pictetii	260265191	156464	0.000601171
GCA_963853775.1	Xanthia togata	809516039	486271	0.000600693
GCA_963582015.1	Xanthorhoe designata	355879531	213766	0.00060067
GCA_009394715.1	Diadromus collaris	191444000	114900	0.000600176
GCA_963859965.1	Ceramica pisi	741874225	443649	0.000598011
GCA_905475355.2	Clostera curtula	519089802	309522	0.000596278
GCA_936446665.2	Synanthedon andrenaeformis	352743154	209656	0.000594359
GCA_964199305.1	Ixodes pacificus	2262469789	1342968	0.000593585
GCA_949699065.1	Metalampra italica	323377890	191871	0.000593334
GCA_905147325.1	Notodonta dromedarius	346267767	205322	0.000592957
GCA_003724045.1	Lepidurus arcticus	74021298	43866	0.000592613
GCA_945859745.1	Synanthedon formicaeformis	325248094	192587	0.000592123
GCA_950022335.1	Eurois occulta	610906512	361284	0.00059139
GCA_963971405.1	Psococerastis gibbosa	414337619	244473	0.000590033
GCA_963989225.1	Dromius quadrimaculatus	788528999	465115	0.000589851
GCA_028476575.1	Platygaster robiniae	489939043	288941	0.000589749
GCA_037577465.1	Liposcelis bostrychophila	295313172	173672	0.000588094
GCA_008086715.1	Sitobion miscanthi	402826117	236190	0.000586332
GCA_947044815.1	Apomyelois bistriatella	394441516	231224	0.000586206
GCA_041146325.1	Ctenoplusia agnata	411812430	241203	0.000585711
GCA_964258855.1	Coenonympha gardetta	506599817	296476	0.000585227
GCA_949125135.1	Alcis repandata	401327779	233814	0.000582601
GCA_949316185.1	Pyrausta nigrata	545616595	317597	0.000582088
GCA_964263905.1	Apamea sublustris	654538275	380915	0.00058196
GCA_905220585.2	Nymphalis polychloros	403089192	232754	0.000577426
GCA_009761285.1	Aphis glycines	311916208	179930	0.000576854
GCA_949752695.1	Melanostoma scalare	747406947	430623	0.000576156
GCA_917880715.2	Criorhina berberina	415528032	239367	0.000576055
GCA_963971205.1	Aethes cnicana	417429003	239916	0.000574747
GCA_029378335.1	Agrilus mali	294941844	169312	0.000574052
GCA_964258875.1	Colotois pennaria	455075280	260672	0.000572811
GCA_964204745.1	Bruchidius varius	1225177510	700512	0.000571764
GCA_945859715.1	Apamea sordens	622008680	355268	0.000571162
GCA_948473465.1	Lithophane ornitopus	514969160	294012	0.000570931
GCA_951813785.1	Criorhina ranunculi	362127952	206555	0.000570392
GCA_932527175.1	Operophtera brumata	626918861	357122	0.000569646
GCA_029963845.1	Rhamnusium bicolor	1155869194	657458	0.0005688
GCA_918317495.1	Synanthedon vespiformis	290993429	165390	0.000568363
GCA_900157175.1	Oithona nana	86075068	48920	0.000568341
GCA_964264535.1	Melitaea diamina	585324087	332427	0.000567937
GCA_964235345.1	Rheumaptera undulata	684968464	388976	0.000567874
GCA_951230905.1	Cheilosia variabilis	419942347	238242	0.000567321
GCA_947369225.1	Hofmannophila pseudospretella	411247539	233200	0.000567055
GCA_963082945.1	Cerastis leucographa	645476986	365980	0.000566992
GCA_963082955.1	Cheilosia grossa	366937201	207957	0.000566737
GCA_040938175.1	Scathophaga stercoraria	554850991	314386	0.000566613
GCA_947532085.1	Elegia similella	790220416	446768	0.000565371
GCA_029963825.1	Molorchus minor	369253581	208710	0.000565221
GCA_934045075.1	Yponomeuta sedellus	665803197	376123	0.000564916
GCA_914767815.1	Eupsilia transversa	472759316	266758	0.000564258
GCA_035586675.1	Eurytoma californica	324904473	183308	0.00056419
GCA_964194115.1	Thera juniperata	362008035	204107	0.000563819
GCA_964264495.1	Arctia caja	709361425	399885	0.000563725
GCA_951394125.1	Epistrophe eligans	410973963	231261	0.000562714
GCA_036026315.1	Trachelus stipa	236413270	133013	0.000562629
GCA_947578465.1	Thera obeliscata	409760184	229554	0.000560215
GCA_927399415.1	Macaria notata	398709832	222935	0.000559141
GCA_963584085.1	Pyrausta aurata	425910100	237671	0.000558031
GCA_030556065.1	Holobus sp.	117447979	65434	0.000557132
GCA_949752805.1	Deilephila elpenor	419242136	233487	0.000556926
GCA_905404145.2	Biston betularia	409582497	228085	0.000556872
GCA_963969385.1	Philonicus albiceps	257108378	143142	0.000556738
GCA_022606485.1	Agraylea sexmaculata	198525340	110366	0.000555929
GCA_948293265.1	Cheilosia impressa	399904483	222103	0.00055539
GCA_958496325.1	Nomophila noctuella	443578255	246335	0.000555336
GCA_018340375.1	Gonatopus flavifemur	644497041	357898	0.000555314
GCA_951394055.1	Villa cingulata	417768088	231664	0.000554528
GCA_912999815.1	Campaea margaritaria	339416842	188110	0.000554215
GCA_963573305.1	Pyrrhosoma nymphula	2143709422	1183961	0.000552295
GCA_949775025.1	Tricholauxania praeusta	669562634	369672	0.00055211
GCF_023101765.2	Spodoptera frugiperda	388722191	214040	0.000550625
GCA_036785665.1	Chirona hameri	1352914678	744727	0.000550461
GCA_963693345.1	Pieris melete	323999509	178186	0.000549958
GCA_910589475.2	Bembecia ichneumoniformis	517803009	284745	0.00054991
GCA_943736025.1	Tenthredo mesomela	397763438	218500	0.000549321
GCA_947859195.1	Drymonia ruficornis	374231700	205472	0.00054905
GCA_030264615.1	Cypha longicornis	126492186	69323	0.000548042
GCA_947093115.1	Brenthis daphne	424341979	232525	0.000547966
GCA_009867175.2	Adela reaumurella	648399221	353685	0.000545474
GCA_948146005.1	Nomada fucata	267385840	145758	0.000545122
GCA_041682235.1	Cancer borealis	699829324	381231	0.000544749
GCA_963920795.1	Eutolmus rufibarbis	289510589	157560	0.000544229
GCA_907269125.1	Eristalis pertinax	488118637	264971	0.000542841
GCA_935421205.1	Xylocampa areola	571625729	309849	0.000542049
GCA_035046065.1	Chymomyza procnemis	242644475	131431	0.000541661
GCA_029783565.1	Rhagoletis cerasi	1167932354	631739	0.000540904
GCA_951800035.1	Linnaemya tessellans	718761661	388572	0.000540613
GCA_014529535.2	Bradysia coprophila	313505866	169440	0.000540468
GCA_958295455.1	Coleophora deauratella	524942750	283589	0.000540228
GCA_947508005.1	Amphipoea lucens	655814868	353227	0.000538608
GCA_958496245.1	Perizoma flavofasciatum	373912452	201238	0.000538196
GCA_907269065.1	Crocallis elinguaria	435779364	234309	0.000537678
GCA_024363005.1	Charaxes varanes	476033862	255444	0.000536609
GCA_917051295.2	Erebia ligea	512727409	274307	0.000534996
GCA_945867215.1	Epinotia demarniana	745009464	398463	0.000534843
GCA_949089665.1	Macrosiphum euphorbiae	567312841	302940	0.000533991
GCF_001901225.1	Dermatophagoides pteronyssinus	71663604	38242	0.000533632
GCA_933228815.1	Machimus atricapillus	272002134	145139	0.000533595
GCA_947579745.1	Apocheima hispidaria	424953499	226397	0.000532757
GCA_030556245.1	Falagria sp.	204908235	109143	0.000532643
GCA_963675405.1	Cosmorhoe ocellata	331839634	176703	0.000532495
GCA_910592335.1	Adalia bipunctata	481229339	255789	0.000531532
GCA_034698785.1	Mycogona germanica	323951005	172027	0.000531028
GCA_022885665.1	Triops longicaudatus	84704272	44939	0.00053054
GCA_951394065.1	Venusia cambrica	476337812	252446	0.000529973
GCA_950371115.1	Anania fuscalis	570987210	302445	0.000529688
GCA_958510875.1	Endomychus coccineus	917775465	486088	0.000529637
GCA_941918925.1	Phyto melanocephala	749003832	396636	0.000529551
GCA_950111635.2	Agelastica alni	700940522	371107	0.000529441
GCA_040583785.1	Culicoides stellifer	120810222	63807	0.000528159
GCA_964057025.1	Standfussiana lucernea	560443461	295566	0.000527379
GCA_963856015.1	Helicoverpa assulta	420382346	221551	0.000527023
GCA_963457715.1	Argyresthia albistria	375166002	197658	0.000526855
GCF_012274295.1	Osmia lignaria	179285038	94419	0.000526642
GCA_964237415.1	Paraperithous gnathaulax	507218090	267050	0.000526499
GCA_951394425.1	Tipula unca	700875885	367850	0.000524843
GCA_034694225.1	Bourletiella hortensis	223150151	116922	0.000523961
GCA_022266195.1	Tetranychus cinnabarinus	90839710	47587	0.000523857
GCA_947507545.1	Clistopyga incitator	263959712	138218	0.000523633
GCA_963978525.1	Ornithomya fringillina	174976838	91329	0.000521949
GCA_030523145.1	Trissolcus brochymenae	158581410	82744	0.000521776
GCA_958336345.1	Dorcus parallelipipedus	476784996	248653	0.00052152
GCA_018901835.1	Scaptomyza graminum	139509836	72710	0.000521182
GCA_947095575.1	Electrophaes corylata	351898604	183260	0.000520775
GCA_945859575.2	Herminia tarsipennalis	798305880	415178	0.000520074
GCA_905332375.1	Pieris macdunnoughi	320506215	166445	0.000519319
GCA_034696885.1	Lepidocyrtus paradoxus	192587824	99772	0.00051806
GCA_040581535.1	Loxostege sticticalis	492070101	254807	0.000517827
GCA_946251815.1	Dasysyrphus albostriatus	670839019	346889	0.000517097
GCA_963931895.1	Eupithecia pulchellata	390256696	201284	0.000515773
GCA_013387185.1	Caligus rogercresseyi	484178623	249601	0.000515514
GCA_964264065.1	Glacies alpinata	583176738	300419	0.000515142
GCF_003070985.1	Temnothorax curvispinosus	307342701	158319	0.000515122
GCA_944319695.1	Tiphia femorata	279614494	144020	0.000515066
GCA_949987625.1	Chalcis sispes	417565373	214781	0.000514365
GCA_932527185.1	Ecliptopera silaceata	320509618	164667	0.000513766
GCA_914767695.1	Ptilodon capucinus	353070786	181381	0.000513724
GCA_024741255.1	Exechia fusca	283316299	145300	0.000512854
GCA_949825045.1	Argyresthia goedartella	1122679337	574660	0.000511865
GCA_016097725.1	Ips typographus	239776624	122698	0.000511718
GCA_947532125.1	Saturnia pavonia	496022619	253712	0.000511493
GCA_947623375.1	Apotomis capreana	752523223	384309	0.000510694
GCA_029255725.1	Scrobipalpa atriplicella	304875543	155644	0.000510517
GCA_958296145.1	Hydrotaea cyrtoneurina	582404737	296844	0.000509687
GCA_905333125.1	Pheosia tremula	293849464	149614	0.000509152
GCA_964058745.1	Campiglossa producta	876797847	445609	0.000508223
GCA_948473455.1	Teleiodes luculella	460155969	233329	0.000507065
GCA_955652365.1	Eristalinus aeneus	501581528	253878	0.000506155
GCA_963422695.1	Xylophagus ater	465038587	235309	0.000505999
GCA_958496255.1	Camptogramma bilineatum	448229013	226495	0.000505311
GCA_029379305.1	Frankliniella fusca	377106146	190548	0.00050529
GCA_964234935.1	Andrena helvola	448022318	226231	0.000504955
GCA_947623365.1	Achlya flavicornis	450130692	226851	0.000503967
GCA_947359405.1	Antitype chi	640121010	322543	0.000503878
GCA_905147235.1	Erynnis tages	333475924	167862	0.000503371
GCA_921293005.1	Nemoura dubitans	325029877	163215	0.000502154
GCA_963678705.1	Panorpa germanica	470031212	235874	0.000501826
GCA_037075125.1	Hirtodrosophila caputudis	220078528	110027	0.000499944
GCA_034696085.1	Stigmatogaster subterranea	141786411	70871	0.000499843
GCA_916610205.1	Griposia aprilina	729432258	364452	0.000499638
GCA_947562075.1	Orthosia gracilis	724493348	361024	0.000498312
GCA_947563765.1	Anarsia innoxiella	306715487	152786	0.000498136
GCA_905220365.2	Vanessa cardui	430123824	214217	0.000498036
GCA_949125355.1	Agriopis leucophaearia	497473338	247715	0.000497946
GCA_911387795.2	Apamea monoglypha	582879356	290145	0.000497779
GCA_950004255.1	Mesopsocus fuscifrons	186657410	92844	0.000497403
GCA_948252095.1	Dicycla oo	948426304	470863	0.000496468
GCA_949315975.1	Eudonia truncicolella	505371180	250835	0.000496338
GCA_905404295.2	Ochlodes sylvanus	384432299	190808	0.000496337
GCA_963583995.1	Xylota segnis	428210637	212467	0.000496174
GCA_947086465.1	Eupithecia exiguata	377548824	187296	0.000496084
GCA_964261665.1	Zygaena carniolica	357820912	177326	0.000495572
GCA_964258695.1	Agriades orbitulus	526900793	260879	0.00049512
GCA_951394395.1	Colostygia pectinataria	355970252	175973	0.000494347
GCA_949987645.1	Tachina grossa	948635532	468660	0.000494036
GCA_945859665.1	Anorthoa munda	950394041	469041	0.000493523
GCA_963082625.1	Pasiphila rectangulata	589794532	290890	0.000493206
GCA_963693445.1	Agonopterix heracliana	545868293	269183	0.000493128
GCA_947386135.1	Melanchra persicariae	656010089	323411	0.000492997
GCA_905163435.1	Mamestra brassicae	583386465	287269	0.000492416
GCA_947623395.1	Synanthedon tipuliformis	299529088	147322	0.000491845
GCA_946251955.1	Acronicta psi	409759075	201378	0.000491455
GCA_963942505.1	Lordithon lunulatus	682815983	335197	0.000490904
GCA_958336335.1	Dilophus febrilis	309397098	151646	0.000490134
GCA_907269095.1	Blastobasis adustella	564408037	276534	0.000489954
GCA_905231855.2	Eristalis tenax	493107390	241438	0.000489626
GCA_020055645.1	Tomocerus qinae	338625031	165675	0.000489258
GCA_947256265.1	Acronicta leporina	471410987	230432	0.000488813
GCA_949126875.1	Lochmaea capreae	541376188	264278	0.00048816
GCA_905231865.2	Boloria selene	404916627	197631	0.000488078
GCA_947049315.1	Epistrophella euchroma	529868816	258596	0.000488038
GCF_945859705.1	Episyrphus balteatus	542037156	264519	0.000488009
GCA_963669345.1	Gortyna flavago	540691817	263845	0.000487977
GCA_912999735.1	Aporia crataegi	232565225	113277	0.000487076
GCA_035578165.1	Stenolophus ochropezus	836809294	407460	0.000486921
GCA_034698565.1	Campodea plusiochaeta	569877695	277123	0.000486285
GCA_964059465.1	Sabra harpagula	381970881	185718	0.00048621
GCA_927399465.1	Sarcophaga caerulescens	604790187	293339	0.000485026
GCA_932273695.1	Apotomis betuletana	692793638	335992	0.000484981
GCA_040954505.1	Ranatra chinensis	787694907	381978	0.000484931
GCA_946251855.1	Alsophila aescularia	912882988	442361	0.000484576
GCA_905220615.1	Tinea trinotella	376385729	182031	0.000483629
GCA_905404135.1	Hesperia comma	531919946	257227	0.000483582
GCA_947538895.1	Neoitamus cyanurus	370079163	178927	0.000483483
GCA_032873175.1	Leptopilina drosophilae	576339229	278609	0.000483411
GCA_001014945.1	Clogmia albipunctata	259472856	125317	0.000482968
GCA_963082805.1	Hemicrepidius niger	382290237	184615	0.000482918
GCA_000988845.1	Hypochthonius rufulus	174583562	84246	0.000482554
GCA_948107695.1	Meliscaeva auricollis	389980492	187961	0.000481975
GCA_030142575.1	Phylloecus linearis	147967201	71252	0.000481539
GCA_907165245.1	Habrosyne pyritoides	405576112	195176	0.000481231
GCA_950022985.1	Udea ferrugalis	501805390	240719	0.000479706
GCA_030264155.1	Atheta pasadenae	233157071	111784	0.000479436
GCF_963556715.1	Cydia fagiglandana	561989732	269342	0.000479265
GCA_912999785.1	Hydriomena furcata	428609439	205389	0.000479198
GCA_028476895.1	Tetranychus truncatus	81589328	39060	0.000478739
GCA_025469235.1	Pemphigus obesinymphae	665989848	318199	0.000477784
GCA_030463065.1	Aphidoletes aphidimyza	193824667	92539	0.000477437
GCA_951329385.1	Polia nebulosa	1023841273	488563	0.000477186
GCA_037043425.1	Hirtodrosophila duncani	210399153	100360	0.000476998
GCA_958301585.1	Merodon equestris	883901202	421489	0.000476851
GCA_949775005.1	Orthosia gothica	1078444199	513534	0.00047618
GCA_963564075.1	Eupithecia subfuscata	512244877	243881	0.000476102
GCA_024372645.1	Trichomalopsis sarcophagae	259508195	123544	0.00047607
GCA_028565995.1	Ricinus marginatus	161000228	76460	0.000474906
GCA_963924575.1	Pycnomerus fuliginosus	363728116	172643	0.000474648
GCA_030180105.1	Hyles lineata	458265495	217508	0.000474633
GCA_018904265.1	Lordiphosa collinella	379787230	180221	0.000474531
GCA_948098885.1	Drepanosiphum platanoidis	288081077	136187	0.000472738
GCA_019201815.1	Bombus balteatus	253191615	119654	0.000472583
GCA_914767915.1	Agriopis aurantiaria	491452743	232229	0.000472536
GCA_035578325.1	Coelinius sp.	151548635	71606	0.000472495
GCA_911728475.2	Pterostichus madidus	713961150	337253	0.000472369
GCA_932274085.1	Protocalliphora azurea	885180390	418122	0.000472358
GCA_036491905.1	Folsomia manolachei	125875750	59420	0.000472053
GCA_949710035.1	Crambus lathoniellus	904955166	426883	0.000471717
GCA_025490895.1	Thaumatotibia leucotreta	1298016663	612149	0.000471603
GCA_916048285.2	Bellardia pandia	624757020	293761	0.0004702
GCA_905404275.2	Hedya salicella	751604638	353016	0.000469683
GCA_036507255.1	Megalothorax incertus	127375847	59750	0.000469084
GCA_963680765.1	Agrochola lychnidis	809205999	379141	0.000468535
GCA_036759885.1	Tetranychus piercei	87092551	40799	0.000468456
GCA_955612985.1	Cheilosia scutellata	476870115	222998	0.000467628
GCA_947507525.1	Apamea epomidion	632469093	295169	0.000466693
GCA_947310995.1	Yponomeuta cagnagella	582587325	271243	0.000465583
GCA_964263885.1	Lycaena virgaureae	502240695	233736	0.000465386
GCA_019776545.1	Brachystomella parvula	119965648	55799	0.000465125
GCA_947623515.1	Neoascia interrupta	609447333	283457	0.000465105
GCA_932305915.1	Agriopis marginaria	507157937	235679	0.000464705
GCA_958295655.1	Palloptera scutellata	420853476	195429	0.000464364
GCF_003285725.1	Scaptodrosophila lebanonensis	250166564	116018	0.000463763
GCA_035043065.1	Hirtodrosophila confusa	216002474	100125	0.000463536
GCA_921972225.1	Euplexia lucipara	670098621	310452	0.000463293
GCA_041296355.1	Hypothenemus hampei	174789923	80883	0.000462744
GCA_900474385.1	Ormyrus pomaceus	270186643	124922	0.000462354
GCA_937662695.2	Halyzia sedecimguttata	930600469	429613	0.000461651
GCA_949987705.1	Thereva unica	921540108	425073	0.000461264
GCA_038277355.1	Encarsia formosa	456389057	210510	0.000461251
GCA_911387775.1	Thymelicus sylvestris	476611560	219625	0.000460805
GCA_949127965.1	Pandemis corylana	447125623	205833	0.000460347
GCA_035078685.1	Hirtodrosophila nokogiri	287560306	132355	0.000460269
GCA_916618015.1	Xestia c-nigrum	769822967	354066	0.000459932
GCA_950005105.1	Lycophotia porphyrea	549200507	252325	0.000459441
GCA_019453355.1	Ceratina japonica	283454036	130097	0.00045897
GCA_964204945.1	Pterapherapteryx sexalata	292747034	134081	0.00045801
GCA_964194435.1	Anaplectoides prasina	520128222	238099	0.00045777
GCA_964035505.1	Watsonalla cultraria	323389812	148038	0.00045777
GCA_932526585.2	Philonthus cognatus	1043451079	477418	0.000457538
GCA_941860345.1	Chrysodeixis includens	374297324	171001	0.000456859
GCA_964258815.1	Anthocomus fasciatus	535216404	244140	0.000456152
GCA_916701695.1	Agrochola macilenta	691763877	314933	0.000455261
GCA_932294365.1	Diachrysia chrysitis	391209776	177890	0.000454718
GCA_949152395.1	Agrochola litura	781844193	355014	0.000454073
GCA_911728435.2	Apoderus coryli	433428419	196759	0.00045396
GCA_928718305.1	Tetramorium bicarinatum	261191982	118400	0.000453306
GCA_905146935.1	Scaeva pyrastri	324047738	146844	0.000453155
GCA_964263985.1	Pyrgus alveus	744863227	337514	0.000453122
GCA_947462355.1	Caradrina kadenii	431327559	195384	0.000452983
GCA_931315375.2	Opisthograptis luteolata	367741534	166460	0.000452655
GCA_963422495.1	Polyommatus iphigenia	558694117	252759	0.00045241
GCA_905187585.1	Cyaniris semiargus	447038311	202110	0.000452109
GCA_951394025.1	Heteromyza rotundicornis	337596235	152624	0.00045209
GCA_905220475.3	Ennomos fuscantarius	450487113	203657	0.000452082
GCA_005959815.1	Sarcophaga bullata	482261521	218000	0.000452037
GCA_036983795.1	Megachile lagopoda	260035389	117501	0.000451865
GCA_023078785.2	Hyles euphorbiae	510627508	230622	0.000451644
GCA_947364205.1	Agrochola lota	644677234	290940	0.000451296
GCA_949358305.1	Strigamia acuminata	240503530	108534	0.000451278
GCA_963662185.1	Eilema griseolum	810223421	365563	0.000451188
GCA_018467065.1	Ephestia elutella	584153227	263519	0.000451113
GCA_034695465.1	Entomobrya nicoleti	305188461	137650	0.000451033
GCA_027564275.1	Diadocidia ferruginosa	386491870	174199	0.000450718
GCA_947522985.1	Lithophane socia	495462096	223276	0.000450642
GCA_020882725.1	Aphelinus certus	337693180	152159	0.000450584
GCA_914767645.1	Hydraecia micacea	569471973	256546	0.000450498
GCA_950106695.1	Biston stratarius	429357263	193296	0.000450199
GCA_963576865.1	Anania hortulata	619865700	279003	0.000450102
GCA_949629185.1	Apamea crenata	587704100	264362	0.000449822
GCA_018248615.1	TPA_asm: Erynnis	324389059	145637	0.000448958
GCA_963931975.1	Cataclysta lemnata	437859647	196407	0.000448562
GCA_014673585.1	Semibalanus balanoides	492092427	220543	0.000448174
GCA_949091785.1	Polymixis lichenea	725653469	325066	0.000447963
GCA_951394255.1	Polyploca ridens	499749474	223404	0.000447032
GCA_905333025.2	Pyrochroa serraticornis	252532146	112701	0.000446284
GCA_948107665.1	Lomographa bimaculata	561687173	250571	0.000446104
GCA_963971445.1	Ornithomya chloropus	195605334	87251	0.000446056
GCA_932294275.1	Chloroclysta siterata	443361433	197117	0.000444597
GCA_026123125.1	Chironomus striatipennis	184114920	81804	0.000444309
GCA_951802675.2	Boloria euphrosyne	405457340	180147	0.000444306
GCA_964258865.1	Diurnea lipsiella	717942800	318427	0.000443527
GCA_038387885.1	Spodoptera picta	492639653	218097	0.000442711
GCA_947063395.1	Hemistola chrysoprasaria	443731352	196354	0.000442506
GCA_022063505.1	Calosoma granatense	169972356	75095	0.000441807
GCA_963966075.1	Aphodius sticticus	636302660	280825	0.000441339
GCA_964199915.1	Lomographa temerata	691436916	305070	0.000441212
GCA_947859335.1	Tortricodes alternella	446769389	196811	0.00044052
GCA_947568875.1	Fissipunctia ypsillon	724082405	318870	0.000440378
GCA_030265075.1	Balanus glandula	589874514	259097	0.000439241
GCA_034695525.1	Euzetes globulus	118694344	52074	0.000438724
GCA_031762395.1	Calameuta pygmaea	155187335	67894	0.000437497
GCA_031763695.1	Calameuta filum	155187335	67894	0.000437497
GCA_964213965.1	Arhopalus rusticus	1291072460	564828	0.000437487
GCA_949152455.1	Lithophane leautieri	528215116	230766	0.000436879
GCA_034698625.1	Julus scanicus	253847962	110848	0.000436671
GCA_920104205.1	Eupeodes latifasciatus	856936289	373925	0.000436351
GCF_000006295.1	Pediculus humanus	112166981	48777	0.000434861
GCA_949128165.1	Lathronympha strigana	628741160	272939	0.000434104
GCA_034698405.1	Symphylella vulgaris	460769050	199777	0.000433573
GCA_963564715.1	Catocala sponsa	813715180	352544	0.000433252
GCA_006491805.2	Dysdera silvatica	1382764959	598772	0.000433025
GCA_035044965.1	Lordiphosa andalusiaca	260003362	112520	0.000432764
GCA_951799955.1	Apamea anceps	623491253	269704	0.000432571
GCF_018991925.1	Homarus americanus	2320750392	1003089	0.000432226
GCA_964235035.1	Aleimma loeflingiana	468352215	202425	0.000432207
GCA_033815515.1	Cryptocheilus praepositus	423462921	182989	0.000432125
GCA_020615345.1	Triops cancriformis	116418191	50277	0.000431865
GCF_958450345.1	Calliphora vicina	715356049	308645	0.000431456
GCF_014898815.1	Panonychus citri	85030353	36680	0.000431375
GCF_024362695.1	Pectinophora gossypiella	482466192	208069	0.000431261
GCA_936450015.1	Meganola albula	410327505	176810	0.0004309
GCA_961205875.1	Sialis fuliginosa	397029375	171070	0.000430875
GCA_949629155.1	Myopa testacea	246389804	106152	0.00043083
GCA_905220335.1	Noctua pronuba	535809488	229860	0.000428996
GCA_030323935.1	Semibalanus cariosus	619376857	265533	0.00042871
GCA_963556455.1	Epiblema foenella	657974102	282011	0.000428605
GCA_914767635.1	Melanostoma mellinum	740178421	316839	0.000428058
GCA_030142375.1	Calameuta pallipes	163226128	69811	0.000427695
GCA_030142555.1	Phylloecus xanthostoma	147258625	62962	0.000427561
GCA_947095525.1	Trisateles emortualis	572584286	244156	0.000426411
GCA_038502155.1	Parochlus steinenii	145363737	61793	0.000425092
GCA_949319885.1	Mecyna flavalis	538277070	228558	0.00042461
GCA_949319445.1	Mythimna lalbum	700535250	296954	0.000423896
GCA_905368565.1	Medioppia subpectinata	215863396	91494	0.000423851
GCA_039645545.1	Dendrolimus houi	671420526	284412	0.000423597
GCA_948252205.1	Orthosia incerta	958090352	405201	0.000422926
GCA_949316265.1	Diarsia mendica	737051954	311434	0.00042254
GCA_032191655.1	Euoniticellus fulvus	175136498	73917	0.000422054
GCA_030142265.1	Calameuta filiformis	155318553	65504	0.00042174
GCA_038502775.1	Hippodamia convergens	626973260	264230	0.000421437
GCA_963576445.1	Lithosia quadra	461988799	194699	0.000421437
GCA_033032175.1	Saturnia japonica	589097290	248260	0.000421424
GCA_947347705.1	Nymphula nitidulata	643732836	271114	0.000421159
GCA_947507615.1	Hemithea aestivaria	507984646	213879	0.000421034
GCA_963555685.1	Acrobasis consociella	605888647	255069	0.000420983
GCA_932526365.1	Lobophora halterata	318812208	134084	0.000420574
GCF_036172545.1	Culicoides brevitarsis	131128648	55141	0.000420511
GCA_018290095.1	Polypedilum vanderplanki	120455991	50504	0.000419273
GCA_911387765.1	Pyrgus malvae	733707663	307302	0.000418834
GCA_948474745.1	Oligia latruncula	571154466	239203	0.000418806
GCA_949716465.1	Chalcosyrphus nemorum	370775436	155190	0.000418555
GCA_905147745.2	Phlogophora meticulosa	545393139	227991	0.000418031
GCA_963662175.1	Aradus depressus	706460746	295254	0.000417934
GCA_949774945.1	Hoplodrina ambigua	443590437	185301	0.00041773
GCA_963971545.1	Philophylla caesio	787163977	327840	0.000416482
GCA_033675125.1	Athetis lepigone	619816067	257593	0.000415596
GCA_949987655.1	Polymixis flavicincta	776167424	322541	0.000415556
GCA_016647725.1	Nasonia giraulti	262280534	108943	0.000415368
GCA_949152445.1	Cerastis rubricosa	687193218	285412	0.00041533
GCA_964264015.1	Lycaena hippothoe	490319446	203591	0.000415221
GCA_023678865.1	Polistes exclamans	224166738	93026	0.000414986
GCA_963693315.1	Diogma glabrata	1345309434	557355	0.000414295
GCA_943136025.2	Agrotis puta	528660802	218963	0.000414184
GCA_949774965.1	Diarsia brunnea	594125183	245608	0.000413394
GCA_947086405.1	Esperia sulphurella	458888208	189696	0.000413382
GCA_002192655.3	Mamestra configurata	578507532	238903	0.000412964
GCA_951509635.1	Eupeodes luniger	624619803	257906	0.000412901
GCA_041053325.1	Encarsia sophia	403214835	166458	0.000412827
GCA_923062465.1	Acleris sparsana	596915404	245712	0.000411636
GCA_907165275.2	Zygaena filipendulae	370520631	152317	0.000411089
GCA_920104075.1	Melanargia galathea	613955729	252265	0.000410885
GCA_905333005.2	Lycaena phlaeas	425740620	174847	0.000410689
GCF_023375885.1	Dermacentor andersoni	2517063069	1032487	0.000410195
GCA_958299015.1	Tetanocera ferruginea	800263581	328115	0.000410009
GCA_907165235.1	Zeuzera pyrina	695489566	284937	0.000409693
GCA_949125395.1	Diaphora mendica	758041267	310532	0.000409651
GCA_964237545.1	Aphelia paleana	491086647	201065	0.000409429
GCA_030264735.1	Gymnusa sp.	410663033	168056	0.000409231
GCA_933228805.2	Hipparchia semele	408463498	167024	0.000408908
GCA_030586385.1	Camponotus fellah	269357458	110065	0.000408621
GCA_950022955.1	Xestia ashworthii	735407277	300162	0.000408158
GCA_019925095.2	Dendrolimus kikuchii	714334740	291028	0.000407411
GCA_905404285.2	Erannis defoliaria	528901875	214993	0.000406489
GCA_034687075.1	Geophilus carpophagus	142856236	58067	0.000406472
GCA_949316365.1	Hoplodrina blanda	469810384	190858	0.000406245
GCA_905404155.3	Plebejus argus	386884675	156868	0.000405464
GCA_964007375.1	Ophion obscuratus	751911736	304860	0.000405447
GCA_911387785.2	Aelia acuminata	1184624142	479458	0.000404734
GCA_013761285.1	Campoletis sonorensis	259248895	104864	0.000404492
GCA_030578115.1	Leucoptera coffeella	402119324	162604	0.000404368
GCA_914829495.1	Eilema sororculum	738535072	297661	0.000403042
GCA_023313725.1	Lithobius niger	3278127579	1320244	0.000402743
GCA_947568825.1	Sphinx pinastri	515604113	207584	0.000402603
GCA_914767755.1	Agrochola circellaris	579314883	233056	0.000402296
GCA_947563715.1	Lycia hirtaria	558870746	224820	0.000402275
GCA_035044805.1	Leucophenga maculata	359281051	144202	0.000401363
GCA_037127475.1	Arma custos	981226500	393592	0.000401122
GCA_964261425.1	Pyrgus cacaliae	818940333	328356	0.000400952
GCA_964251855.1	Neurigona quadrifasciata	589829756	236436	0.000400855
GCA_949752895.1	Dendrolimus pini	618786821	247891	0.000400608
GCA_028293925.1	Brueelia nebulosa	115391227	46153	0.00039997
GCA_949824845.1	Rhingia rostrata	658204673	263130	0.000399769
GCA_009869805.1	Oncopodura yosiiana	119837378	47899	0.0003997
GCA_958431115.1	Syrphus vitripennis	393694905	157298	0.000399543
GCA_030142395.1	Cephus nigrinus	166226311	66345	0.000399125
GCA_040113315.1	Dendroctonus frontalis	175771485	70140	0.000399041
GCA_949752705.1	Callimorpha dominula	666366866	265356	0.000398213
GCA_910589525.2	Ennomos quercinarius	498032830	198176	0.000397918
GCA_030142635.1	Trachelus troglodyta	161021929	64068	0.000397884
GCA_916720795.1	Danaus chrysippus	358445594	142561	0.00039772
GCA_947563465.1	Archips xylosteana	658743619	261270	0.000396619
GCA_037356405.1	Nasonia oneida	271085774	107497	0.000396542
GCA_964260665.1	Pseudopanthera macularia	726864142	287708	0.000395821
GCA_933228675.1	Stomorhina lunata	737201685	291788	0.000395805
GCA_964197645.1	Abax parallelepipedus	604475154	239059	0.000395482
GCA_022817785.1	Amitus sp.	162484401	64155	0.000394838
GCA_905475315.1	Autographa pulchrina	431569018	170110	0.000394166
GCA_950108535.1	Agriphila straminella	517872491	204079	0.000394072
GCA_963978555.1	Galerucella nymphaeae	354560406	139564	0.000393625
GCA_963576795.1	Metopia argyrocephala	634784217	249825	0.000393559
GCA_963170745.1	Phymatocera aterrima	283681725	111619	0.000393466
GCA_018904225.1	Lordiphosa mommai	343708017	135130	0.000393153
GCA_949748255.1	Eustalomyia histrio	882234599	346710	0.000392991
GCA_930367185.1	Myathropa florea	491167615	192870	0.000392677
GCA_950005045.1	Agrotis exclamationis	734136438	287927	0.000392198
GCA_958496205.1	Idaea biselata	429588656	168462	0.000392147
GCA_932294315.1	Epinotia nisella	592313769	232122	0.00039189
GCA_001676325.1	Amphinemura sulcicollis	275529568	107969	0.00039186
GCA_946902875.1	Nematopogon swammerdamellus	708264486	277192	0.000391368
GCA_034700385.1	Porcellio scaber	401358609	157045	0.000391283
GCA_018904235.1	Lordiphosa stackelbergi	311670150	121950	0.000391279
GCA_910594885.2	Bibio marci	344275798	134404	0.000390396
GCA_963921415.1	Pyrausta despicata	487865661	190448	0.00039037
GCA_034698325.1	Sminthurinus elegans	320082438	124833	0.000390003
GCA_947311025.1	Lypha dubia	653125711	254493	0.000389654
GCF_020882245.1	Rhopalosiphum padi	342412252	133249	0.000389148
GCA_018906775.1	Sycophila sp.	292194995	113665	0.000389004
GCA_028455905.1	Neoseiulus californicus	190734621	74169	0.00038886
GCA_963932265.1	Thymelicus lineola	518224481	201294	0.00038843
GCA_033557405.1	Caccobius schreberi	169619284	65689	0.000387273
GCA_932274075.1	Diarsia rubi	632740905	244471	0.000386368
GCA_905332915.2	Hecatera dysodea	648923039	250707	0.000386343
GCA_900474275.1	Synergus japonicus	229250955	88557	0.000386288
GCA_963854515.1	Pandemis heparana	465739928	179781	0.000386012
GCA_946478455.1	Eupithecia vulgata	460383151	177533	0.00038562
GCA_022388445.1	Zophobas atratus	484122154	186528	0.000385291
GCA_947568835.1	Protonemura montana	261772757	100800	0.000385067
GCA_910591685.1	Galerucella tenella	466364739	179461	0.000384808
GCA_932526445.1	Phragmatobia fuliginosa	637325598	245238	0.000384792
GCA_947507595.1	Pyralis farinalis	998064972	383747	0.000384491
GCA_030142655.1	Trachelus tabidus	191844591	73756	0.000384457
GCA_022539635.3	Chironomus tepperi	204855215	78629	0.000383827
GCA_949152435.1	Gastracanthus pulcherrimus	1022649621	391827	0.000383149
GCA_963082975.1	Labia minor	612075526	234240	0.000382698
GCF_001652005.2	Ceratina calcarata	201310088	76938	0.000382187
GCA_948253155.1	Leucoma salicis	742389759	283281	0.00038158
GCA_028551675.1	Tineola bisselliella	201546258	76879	0.000381446
GCA_932294325.1	Allophyes oxyacanthae	464210549	177041	0.000381381
GCA_944452665.1	Stenoptilia bipunctidactyla	833183814	317649	0.000381247
GCA_000239455.1	Strigamia maritima	178420564	67870	0.000380393
GCA_964264045.1	Lasiommata maera	486921690	185136	0.000380217
GCA_964243045.1	Culex perexiguus	441649719	167864	0.000380084
GCA_963082995.1	Noctua comes	547495101	207623	0.000379223
GCA_018231745.1	TPA_asm: Danaus	235935968	89309	0.000378531
GCA_947389935.1	Agrilus cyanescens	296008559	111950	0.000378199
GCA_963924505.1	Agonopterix alstromeriana	497315877	187920	0.000377868
GCA_038373885.1	Cheiracanthium punctorium	2599606656	978988	0.000376591
GCA_034696285.1	Hypogastrura burkilli	209803759	79010	0.00037659
GCA_905404265.1	Fabriciana adippe	490886863	184737	0.000376333
GCA_949629135.1	Eremobia ochroleuca	633283480	238286	0.000376271
GCA_947532105.1	Athrips mouffetella	880602898	331243	0.000376155
GCA_027564075.1	Bolitophila hybrida	252201347	94729	0.000375609
GCA_949126895.1	Eilema caniola	791522169	297269	0.000375566
GCA_951394215.1	Cydalima perspectalis	489740771	183704	0.000375105
GCA_905147355.2	Apotomis turbidana	729472955	273455	0.000374867
GCA_949316385.1	Globia sparganii	685147351	256408	0.000374238
GCA_914767945.1	Eilema depressum	629797572	235391	0.000373757
GCA_949316475.1	Hypomecis punctinalis	750442100	280327	0.000373549
GCA_947579855.1	Anticlea derivata	360268846	134538	0.000373438
GCF_947568885.1	Cydia strobilella	549371120	204412	0.000372084
GCA_949748235.1	Platypus cylindrus	149327515	55542	0.000371948
GCA_964016905.1	Perithous albicinctus	388287207	144035	0.00037095
GCA_034698685.1	Isotomurus pseudopalustris	148591879	55051	0.000370485
GCA_937001585.2	Brachylomia viminalis	792023365	292889	0.000369798
GCA_964023185.2	Macaria liturata	374963198	138464	0.000369274
GCA_037349165.1	Choristoneura rosaceana	538552369	198774	0.000369089
GCA_905147015.1	Laspeyria flexula	456533498	168265	0.000368571
GCA_023373905.1	Rhizoglyphus robini	311305929	114652	0.000368294
GCA_031763405.1	Balanus nubilus	570054519	209908	0.000368224
GCA_951394005.1	Protophormia terraenovae	793465714	292083	0.00036811
GCF_022539665.2	Daphnia carinata	109511963	40224	0.000367302
GCA_914767995.1	Thecocarcelia acutangulata	701561803	257545	0.000367102
GCA_905404175.1	Anthocharis cardamines	364111943	133638	0.000367024
GCA_932074545.1	Andricus pictus	140815937	51668	0.000366919
GCA_963082885.1	Parascotia fuliginaria	548344618	201014	0.000366583
GCA_943193695.1	Acrobasis suavella	655373480	240232	0.000366557
GCF_018151105.1	Drosophila obscura	182082270	66736	0.000366516
GCF_019059575.1	Amphibalanus amphitrite	817716475	299171	0.000365862
GCA_956483605.1	Tuberolachnus salignus	462482977	169199	0.000365849
GCA_905220455.2	Deilephila porcellus	407097807	148885	0.000365723
GCA_034696405.1	Isotoma caerulea	224985624	82246	0.000365561
GCA_948098905.1	Tiliacea aurago	808028703	295213	0.00036535
GCA_000004795.1	Nasonia longicornis	289300443	105658	0.000365219
GCA_951800025.1	Oligia strigilis	633943681	231259	0.000364794
GCA_932294345.1	Pandemis cinnamomeana	431462214	157240	0.000364435
GCA_910592155.1	Ypsolopha scabrella	864265106	314848	0.000364296
GCA_905187475.1	Syritta pipiens	322504052	117413	0.000364067
GCA_963966035.1	Acleris laterana	581959513	211373	0.000363209
GCA_951806755.1	Brenthis hecate	413867596	149986	0.000362401
GCA_034696585.1	Isotomurus maculatus	163708720	59287	0.000362149
GCA_929112965.1	Mythimna albipuncta	707298374	256120	0.00036211
GCA_963556745.1	Catoptria pinella	391732499	141840	0.000362084
GCA_037044515.1	Phortica magna	149641298	54158	0.000361919
GCA_023512825.1	Liposcelis brunnea	180476785	65138	0.000360922
GCA_948465475.1	Thalpophila matura	526918863	190033	0.000360649
GCA_963971135.1	Stenus bimaculatus	456238649	164280	0.000360075
GCA_963241965.1	Tortrix viridana	462293945	166417	0.000359981
GCA_037159825.1	Tupiocoris notatus	295386114	106165	0.000359411
GCA_964263865.1	Lasiocampa quercus	573171073	205997	0.000359399
GCA_032403825.1	Odynerus spinipes	170564049	61296	0.000359372
GCA_949775195.1	Diarsia dahlii	691521249	248257	0.000359001
GCA_949319165.1	Sialis lutaria	467751698	167425	0.000357936
GCA_964251815.1	Ischnura senegalensis	1619837913	577224	0.000356347
GCA_021527715.1	Neoseiulus cucumeris	175219909	62400	0.000356124
GCA_963082485.1	Eudonia mercurella	598903473	212777	0.000355278
GCA_947369235.1	Udea olivalis	632158281	224275	0.000354777
GCA_040583845.1	Ephemera vulgata	585716392	207529	0.000354317
GCA_933534255.1	Iphiclides podalirius	436113753	154045	0.000353222
GCA_951812935.1	Hermaeophaga mercurialis	485404118	171068	0.000352424
GCA_949372485.1	Cheilosia soror	486349553	171099	0.000351803
GCA_964197775.1	Macaria brunneata	367848438	129172	0.000351155
GCA_951213275.1	Idaea straminata	416441287	146065	0.000350746
GCA_010416925.1	Polistes metricus	222587062	77959	0.00035024
GCA_910589295.1	Noctua janthe	539445902	188876	0.00035013
GCA_025469195.1	Chaitophorus viminalis	417066191	145932	0.000349901
GCA_905220595.1	Spilosoma lubricipeda	594704225	208001	0.000349755
GCA_947507805.1	Aporophyla nigra	746101267	260937	0.000349734
GCA_949752835.1	Empis stercorea	346412974	121113	0.00034962
GCA_958507055.1	Crioceris asparagi	647291348	225881	0.000348963
GCA_964034955.1	Orchesella flavescens	277125268	96657	0.000348785
GCA_040937965.1	Plebejus melissa	424837586	148076	0.000348547
GCA_905475445.1	Ochropleura plecta	652011989	227141	0.000348369
GCA_964263875.1	Anthomyza gracilis	583624066	203073	0.000347952
GCA_958496155.1	Sisyra nigra	377266350	131242	0.000347876
GCA_018150985.1	Chymomyza costata	319125022	110839	0.000347322
GCA_910589285.2	Mythimna ferrago	871750740	302549	0.000347059
GCA_018231765.1	TPA_asm: Danaus	241376485	83733	0.000346898
GCA_928268935.1	Lasiommata megera	494563718	171515	0.000346801
GCA_946406115.1	Apoda limacodes	810355251	280778	0.000346488
GCA_910591435.1	Acronicta aceris	472214253	163460	0.000346156
GCA_026546915.1	Sylvicola fuscatus	128979798	44640	0.000346101
GCA_021460005.1	Tetramorium alpestre	248797437	86049	0.00034586
GCA_005406045.1	Adoxophyes honmai	475524872	164241	0.000345389
GCA_949768715.1	Dascillus cervinus	286290018	98874	0.000345363
GCA_947534325.1	Agonum fuliginosum	704609791	243233	0.000345202
GCA_927399485.1	Calamotropha paludella	751762822	259416	0.000345077
GCA_027564135.1	Lestremia cinerea	349814337	119837	0.000342573
GCA_963682025.1	Cordilura impudica	1507981267	516315	0.000342388
GCA_947578425.1	Eugnorisma glareosa	638894254	218461	0.000341936
GCA_030523045.1	Meteorus cinctellus	135770204	46388	0.000341666
GCA_963210295.1	Ophion ellenae	658449676	224949	0.000341634
GCA_963555695.1	Dasypolia templi	865976711	295828	0.000341612
GCA_010015015.2	Bolitophila cinerea	339256908	115624	0.000340815
GCA_030142285.1	Calameuta idolon	156711733	53293	0.00034007
GCA_963576875.1	Acrobasis repandana	628203050	213536	0.000339916
GCA_030142595.1	Trachelus iudaicus	153528585	52145	0.000339644
GCA_023701765.1	Hylyphantes graminicola	947777405	321898	0.000339635
GCA_030067965.1	Latrodectus elegans	1577999130	535902	0.000339609
GCA_947284805.1	Coleophora flavipennella	1001638581	340024	0.000339468
GCA_020654165.1	Oryctes rhinoceros	382073884	129486	0.000338903
GCA_024500475.1	Phthorimaea operculella	656305105	222321	0.000338746
GCA_921882275.1	Brenthis ino	417021682	141027	0.000338177
GCA_947034925.1	Eudemis profundana	699930418	236514	0.000337911
GCA_011636585.1	Tetramorium immigrans	229926177	77680	0.000337848
GCA_937001555.2	Hypsopygia costalis	827914291	279408	0.000337484
GCA_910589355.1	Parapoynx stratiotata	484226876	163405	0.000337455
GCA_948150575.1	Tinea pellionella	248371447	83676	0.000336899
GCA_963921215.1	Scoparia ambigualis	1053856348	354898	0.000336761
GCA_018903435.1	Leucophenga varia	307389789	103424	0.000336459
GCA_018344505.1	Nebria ingens	149242682	50188	0.000336284
GCA_951509765.1	Sphenella marginata	602693105	202549	0.000336073
GCA_032872505.1	Leptopilina syphax	493210273	165290	0.000335131
GCA_947458855.1	Monopis laevigella	640516168	214342	0.000334639
GCA_009869795.1	Neelides sp.	98989236	33028	0.000333652
GCA_964059185.1	Ectobius pallidus	2113660888	704838	0.000333468
GCA_009869845.1	Pseudachorutes palmiensis	78046800	25987	0.000332967
GCA_963691645.1	Pelosia muscerda	506765678	168729	0.000332953
GCA_015350385.1	Aculops lycopersici	32950977	10946	0.00033219
GCA_911728515.1	Peribatodes rhomboidaria	505975378	168066	0.000332162
GCA_963942545.1	Oxycera nigricornis	611900040	203189	0.000332062
GCA_034698285.1	Sminthurinus bimaculatus	366922102	121756	0.000331831
GCA_964059475.1	Alucita hexadactyla	889527218	295154	0.00033181
GCA_916610145.1	Eristalis arbustorum	456681273	151511	0.000331765
GCA_927399505.1	Luperina testacea	609031332	201708	0.000331195
GCA_910589605.1	Chrysoteuchia culmella	653292015	216269	0.000331045
GCA_037043295.1	Amiota minor	267164124	87945	0.00032918
GCA_963691935.1	Nephrotoma guestfalica	927514415	305172	0.000329021
GCA_900474235.1	Cecidostiba semifascia	290881327	95652	0.000328835
GCA_034698145.1	Proisotoma minuta	112596258	36918	0.000327879
GCA_001188405.1	Loxosceles reclusa	3303330768	1082124	0.000327586
GCA_916614155.1	Mesoligia furuncula	900747775	294611	0.000327074
GCA_964188165.1	Aspilapteryx tringipennella	264998545	86633	0.000326919
GCA_024550625.1	Dendroctonus valens	326437051	106517	0.000326302
GCA_905147225.2	Euproctis similis	513994144	167636	0.000326144
GCA_954870645.1	Agrotis clavis	760531411	248021	0.000326115
GCA_917490735.1	Dryobotodes eremita	718678964	233476	0.000324868
GCA_963853795.1	Xestia rhomboidea	612555477	198922	0.000324741
GCA_964213205.1	Culex modestus	706403954	229321	0.000324632
GCA_905220435.1	Amphipyra tragopoginis	815739476	264796	0.000324609
GCF_948474715.1	Cydia amplana	510622994	165505	0.000324124
GCA_025584915.1	Monochamus saltuarius	690749827	223837	0.000324049
GCA_907164705.1	Parnassius apollo	1409373244	456069	0.000323597
GCA_040801935.1	Aedes notoscriptus	911681379	294950	0.000323523
GCA_029955175.1	Exocentrus adspersus	260756447	84346	0.000323467
GCA_013421045.1	Propylea japonica	861868529	277838	0.000322367
GCF_001313835.1	Polistes canadensis	213844135	68878	0.000322094
GCA_009869925.1	Thalassaphorura encarpata	132550654	42689	0.000322058
GCA_018904275.1	Lordiphosa clarofinis	403704501	130006	0.000322033
GCA_037576195.1	Phytoseiulus persimilis	183278700	59020	0.000322023
GCA_947425015.1	Pterostichus niger	682524838	219148	0.000321084
GCA_002382865.2	Heliothis virescens	409054824	131166	0.000320656
GCA_942486065.2	Calliphora vomitoria	716487752	229711	0.000320607
GCA_947578705.1	Lacanobia wlatinum	915221790	292121	0.000319181
GCA_949316285.1	Eupithecia subumbrata	502405232	160336	0.000319137
GCA_963969515.1	Yponomeuta evonymella	579901693	184997	0.000319014
GCA_034509805.1	Sipha maydis	414665640	132246	0.000318922
GCA_944452675.1	Tachina lurida	910415444	289802	0.000318318
GCA_034695205.1	Dicyrtoma fusca	344316293	109409	0.000317757
GCA_032872475.1	Leptopilina sp.	468082834	148652	0.000317576
GCA_963082905.1	Oligia fasciuncula	625461266	198251	0.000316968
GCA_949628195.1	Phasia obesa	887783467	281313	0.000316871
GCF_949628265.1	Cloeon dipterum	192487459	60978	0.000316789
GCA_934047225.1	Ypsolopha sequella	877715106	277863	0.000316575
GCA_949318255.1	Pollenia labialis	919319187	290877	0.000316405
GCA_907164795.1	Hemaris fuciformis	454464079	143673	0.000316137
GCA_039619505.1	Cimex hemipterus	496703378	156974	0.000316032
GCA_963966155.1	Clivina fossor	620273449	196007	0.000316001
GCA_946251885.1	Cosmia pyralina	813317846	256778	0.000315717
GCA_949316375.1	Mythimna vitellina	735779504	232235	0.000315631
GCA_954871275.1	Leptopterna dolabrata	1000269022	315062	0.000314977
GCA_963082605.1	Rhodophaea formosa	623989977	196306	0.000314598
GCA_951230895.1	Carpatolechia fugitivella	499249092	156736	0.000313943
GCA_030522585.1	Anagyrus pseudococci	312089460	97722	0.000313122
GCA_963576755.1	Noctua janthina	546465100	170820	0.000312591
GCA_905332985.1	Mimas tiliae	483955814	151270	0.00031257
GCA_936431705.1	Cheilosia pagana	358551624	112016	0.000312412
GCA_039994495.1	Camponotus friedae	228014242	71076	0.000311717
GCA_035582995.1	Sycophila quercilanae	293955670	91416	0.000310986
GCA_037043745.1	Chymomyza amoena	397817997	123689	0.000310919
GCA_964187845.1	Culex laticinctus	844251060	262333	0.000310729
GCA_963576515.1	Cryptocephalus primarius	375649114	116720	0.000310715
GCA_037043255.1	Diadegma fenestrale	223859318	69452	0.000310248
GCA_012273795.1	Dendrolimus punctatus	621746901	192673	0.00030989
GCA_014737335.1	Bombus polaris	248865269	77107	0.000309834
GCA_022494985.1	Micrasema minimum	333376764	103270	0.00030977
GCA_951804965.1	Horisme vitalbata	539431856	166958	0.000309507
GCA_951640565.1	Petrophora chlorosata	518412947	160317	0.000309246
GCA_947859365.1	Archips crataeganus	634760239	196218	0.000309121
GCA_963680715.1	Tetragnatha montana	794510990	243911	0.000306995
GCA_035041805.1	Amiota mariae	291991505	89625	0.000306944
GCA_949316355.1	Bruchidius siliquastri	380278738	116560	0.000306512
GCA_038098605.1	Gryllus longicercus	1881250940	576592	0.000306494
GCA_918857605.2	Philereme vetulata	780719032	239044	0.000306184
GCA_035079395.1	Aspidiotus destructor	373864244	114204	0.000305469
GCA_905404095.1	Glaucopsyche alexis	627288057	191353	0.000305048
GCA_027580255.1	Therioaphis trifolii	548065872	166533	0.000303856
GCA_030770355.1	Harpagoxenus sublaevis	345793574	104691	0.000302756
GCA_916048095.2	Sacculina carcini	267796795	80934	0.000302222
GCA_964237635.1	Celypha lacunana	599240303	181040	0.000302116
GCA_001735545.1	Phormia regina	556901381	168247	0.000302113
GCA_963924685.1	Dexiosoma caninum	523551935	158115	0.000302004
GCA_948252455.1	Acleris cristana	569604367	171736	0.0003015
GCA_951392215.1	Epirrita christyi	480096474	144678	0.000301352
GCA_017141395.1	Laodelphax striatellus	516588349	155600	0.000301207
GCA_019603395.1	Cyrtorhinus lividipennis	350061574	105133	0.000300327
GCA_034687055.1	Heteromurus nitidus	202964622	60854	0.000299826
GCA_916610125.1	Cheilosia vulpina	410450506	122994	0.000299656
GCA_900474355.1	Torymus geranii	368595078	110434	0.000299608
GCA_964237515.1	Archips podanus	555880615	166502	0.000299528
GCA_910594945.2	Amphipyra berbera	589584072	176572	0.000299486
GCA_905220385.1	Xylota sylvarum	541521422	161967	0.000299096
GCA_947459985.1	Diloba caeruleocephala	772063435	230649	0.000298744
GCA_963170105.1	Cantharis lateralis	336349986	100440	0.000298618
GCA_930367205.1	Acanthosoma haemorrhoidale	876442626	261096	0.000297904
GCA_003055095.1	Goniozus legneri	141897333	42176	0.000297229
GCA_037044495.1	Stegana nigrithorax	190267250	56545	0.000297187
GCA_038048805.1	Hipparchia sbordonii	393467927	116731	0.000296672
GCA_905147345.3	Mythimna impura	947040863	280912	0.000296621
GCA_963854355.1	Epinotia brunnichana	954903192	283018	0.000296384
GCA_905163395.2	Endotricha flammealis	479873369	142137	0.000296197
GCA_030522785.1	Platygaster equestris	321418503	95099	0.000295873
GCA_963243735.1	Neocrepidodera transversa	679708511	201092	0.00029585
GCA_041002905.1	Leptoglossus phyllopus	1686392103	498031	0.000295323
GCA_964059645.1	Calvia quattuordecimguttata	854974093	250987	0.000293561
GCA_030179655.1	Scaptomyza flava	334522841	98158	0.000293427
GCA_947049275.1	Epinotia bilunana	667281633	195650	0.000293205
GCA_949320155.1	Melangyna quadrimaculata	963832866	282513	0.000293114
GCA_946894095.1	Incurvaria masculella	558937686	163738	0.000292945
GCA_900480035.1	Eupelmus urozonus	381579918	111438	0.000292044
GCA_947037095.2	Nycteola revayana	628802510	183596	0.000291977
GCA_949820665.1	Scrobipalpa costella	610725112	178248	0.000291863
GCA_040436485.1	Corcyra cephalonica	459038152	133966	0.000291841
GCA_964059635.1	Bryotropha terrella	765821824	223165	0.000291406
GCA_035041775.1	Chymomyza caudatula	242805862	70726	0.000291286
GCA_932526625.1	Rhingia campestris	728873699	212107	0.000291007
GCA_944739405.2	Euclidia mi	2349394205	683661	0.000290995
GCA_933228765.1	Miltochrista miniata	1070215147	311350	0.000290923
GCA_949319315.1	Zelleria hepariella	434146681	126244	0.000290787
GCA_964211865.1	Aphodius fimetarius	1360192619	395357	0.000290663
GCA_034694605.1	Folsomia penicula	123812565	35979	0.000290592
GCA_947369275.1	Nemotelus nigrinus	731229666	212351	0.000290403
GCA_016584305.1	Chionoecetes opilio	2027968945	588729	0.000290305
GCA_963920205.1	Stenodema calcarata	582563657	169101	0.00029027
GCF_000599845.2	Trichogramma pretiosum	189987925	55062	0.000289818
GCF_036711695.1	Zophobas morio	599835716	173803	0.000289751
GCA_905163415.1	Noctua fimbriata	581129850	168353	0.000289699
GCA_900474315.1	Torymus auratus	416164786	120521	0.000289599
GCA_020882685.1	Aphelinus atriplicis	344564877	99747	0.000289487
GCF_028296485.1	Oppia nitens	127672358	36953	0.000289436
GCA_018397195.1	Lethrus apterus	290551289	84070	0.000289347
GCA_022405125.1	Anthidium xuezhongi	191505003	55154	0.000288003
GCA_949128065.1	Beris chalybata	548644401	158010	0.000288001
GCA_928269145.1	Agriphila tristella	811798017	233757	0.00028795
GCA_026745375.1	Platyura marginata	207691545	59711	0.000287498
GCA_963920755.1	Cartodere bifasciata	180325973	51841	0.000287485
GCA_946894065.1	Acleris literana	683325497	196362	0.000287362
GCA_958449745.1	Ochropleura leucogaster	552560360	158348	0.000286571
GCA_963931805.1	Microdon myrmicae	1383268972	396329	0.000286516
GCA_034695245.1	Dicyrtomina saundersi	464075476	132599	0.000285727
GCA_019614645.1	Stratiolaelaps scimitus	431829628	123319	0.000285573
GCA_963675205.1	Catocala nupta	942028606	269015	0.00028557
GCA_949128135.1	Parasteatoda lunata	1429020951	407291	0.000285014
GCA_946477585.1	Cheilosia urbana	553779129	157703	0.000284776
GCA_905340355.1	Rhagonycha fulva	429987837	122389	0.000284634
GCA_963691745.1	Ditula angustiorana	474233223	134793	0.000284234
GCA_963855545.1	Ethmia dodecea	463282156	131553	0.000283959
GCA_905147715.2	Xestia xanthographa	945555780	268374	0.000283827
GCA_947397865.1	Polietes domitor	1056371454	299307	0.000283335
GCA_900002565.1	Culicoides sonorensis	212046833	59957	0.000282754
GCF_024679095.1	Eriocheir sinensis	1787901332	505381	0.000282667
GCA_963921185.1	Dasysyrphus tricinctus	1068069468	301380	0.000282173
GCA_917880725.1	Selenia dentaria	1043656939	293650	0.000281366
GCA_020233015.1	Callinectes sapidus	1010472767	284164	0.000281219
GCA_914767545.1	Sesia apiformis	553643878	155653	0.000281143
GCA_018902275.1	Aleiodes sp.	190762138	53622	0.000281094
GCA_963854805.1	Plagodis dolabraria	950829575	267265	0.000281086
GCF_037043105.1	Vanessa tameamea	367910156	103368	0.00028096
GCA_030522905.1	Torymus flavipes	487490921	136763	0.000280545
GCA_907269075.1	Idaea aversata	442190036	123964	0.000280341
GCA_036375495.1	Agrotis segetum	607503582	170224	0.000280202
GCF_000220905.1	Megachile rotundata	276071827	77317	0.000280061
GCA_947308005.1	Yponomeuta malinellus	575868032	161162	0.000279859
GCA_030522985.1	Torymus sinensis	570875637	159596	0.000279564
GCA_948150665.1	Conistra vaccinii	729861625	203754	0.000279168
GCA_964211925.1	Kyklioacalles roboris	707690392	197483	0.000279053
GCA_934045905.1	Leuctra nigra	543002078	151461	0.000278933
GCA_018906895.1	Odontocolon sp.	175173230	48854	0.00027889
GCA_930367265.1	Catocala fraxini	790359611	220372	0.000278825
GCA_037043315.1	Amiota communis	313606122	87258	0.000278241
GCF_003789085.1	Penaeus vannamei	1684378356	467606	0.000277613
GCA_949825025.1	Siphlonurus alternatus	461559552	128134	0.000277611
GCA_035041755.1	Cacoxenus indagator	258032308	71574	0.000277384
GCA_032191705.1	Aphodius immundus	146462538	40533	0.000276747
GCA_910593695.2	Ocypus olens	1097418888	302873	0.000275987
GCA_961205895.1	Mythimna pallens	728089051	200678	0.000275623
GCA_028454255.1	Halictus ligatus	314886225	86599	0.000275017
GCA_948477245.1	Thumatha senex	820410886	225560	0.000274935
GCA_949715645.1	Portevinia maculata	1139394580	312853	0.000274578
GCA_911728495.1	Furcula furcula	745324593	203743	0.000273361
GCA_031763665.1	Calameuta haemorrhoidalis	238700865	65183	0.000273074
GCA_963082735.1	Pocota personata	855819362	233669	0.000273035
GCA_018247895.1	TPA_asm: Parnassius	1021088532	278781	0.000273023
GCA_905187575.2	Celastrina argiolus	505368588	137959	0.000272987
GCA_949699075.1	Asteroscopus sphinx	868072109	236829	0.000272822
GCA_916048165.1	Spilarctia lutea	592097214	161115	0.000272109
GCA_905340365.1	Vespula germanica	208361809	56683	0.000272041
GCA_032275165.1	Synergus magnus	283563904	77021	0.000271618
GCA_037952995.1	Hyposoter didymator	201228141	54619	0.000271428
GCA_003439945.1	Dermanyssus gallinae	971001372	263286	0.000271149
GCA_964234815.1	Ampedus sanguinolentus	1594461890	431060	0.000270348
GCA_964235415.1	Epermenia chaerophyllella	386928842	104402	0.000269822
GCA_963556515.1	Nudaria mundana	651993630	175823	0.00026967
GCF_012932325.1	Thrips palmi	240818492	64904	0.000269514
GCA_958336395.1	Ctenicera cuprea	655783335	176423	0.000269026
GCA_949711725.1	Leptidea reali	678523889	182456	0.000268901
GCA_949802685.1	Dicyrtomina minuta	589270170	158319	0.00026867
GCA_963970395.1	Ephialtes manifestator	584949897	156929	0.000268278
GCA_022674325.2	Grapholita molesta	494546097	132511	0.000267945
GCA_035046885.1	Portunus pelagicus	1543254640	413268	0.00026779
GCA_963082785.1	Philonthus spinipes	679470978	181945	0.000267774
GCA_956483635.1	Panzeria rudis	862888581	230452	0.00026707
GCA_958295575.1	Leucania comma	761146258	203266	0.000267052
GCA_003595255.1	Solenopsis fugax	339554914	90653	0.000266976
GCA_034698205.1	Protaphorura fimata	128996835	34401	0.000266681
GCA_949715965.1	Dysmachus trigonus	455941503	121520	0.000266525
GCA_963855955.1	Luperina nickerlii	670249863	178336	0.000266074
GCA_018420115.1	Euura saliciscinereae	224986198	59854	0.000266034
GCA_949152465.1	Cantharis flavilabris	352658690	93771	0.000265897
GCA_905163495.3	Cosmia trapezina	835502468	221638	0.000265275
GCF_023614345.1	Adelges cooleyi	273575351	72541	0.000265159
GCA_034698465.1	Tachypodoiulus niger	368693571	97734	0.000265082
GCA_000346575.1	Lasioglossum albipes	340734013	90194	0.000264705
GCA_949987775.1	Aproaerema taeniolella	644573158	170444	0.000264429
GCA_003055125.1	Paykullia maculata	427746067	113090	0.000264386
GCA_958510855.1	Rhagonycha lutea	485855551	128397	0.00026427
GCA_951394225.1	Harpalus rufipes	901685454	238224	0.000264199
GCA_964261965.1	Nemophora metallica	719738847	189351	0.000263083
GCA_009617725.1	Hydropsyche tenuis	232534380	60660	0.000260865
GCA_963513945.1	Hydrotaea diabolus	1087602578	283627	0.000260782
GCA_014220935.1	Platorchestia sp.	1192665421	310902	0.000260678
GCA_037044535.1	Lordiphosa magnipectinata	499302986	130124	0.000260611
GCA_021029165.1	Cyphoderus albinus	240895844	62696	0.000260262
GCF_910591565.1	Cydia splendana	638484222	165870	0.000259787
GCA_964197955.1	Hedya pruniana	527582271	136973	0.000259624
GCA_932178445.1	Andricus quercusramuli	1647343405	427641	0.000259594
GCA_024721215.1	Cheumatopsyche charites	226023345	58628	0.000259389
GCA_035222095.1	Andricus quercuspetiolicola	1385941877	359068	0.000259079
GCA_963082815.1	Melanotus villosus	813525494	210738	0.000259043
GCF_004193835.3	Ostrinia furnacalis	440630547	113845	0.000258368
GCA_963935595.1	Schoenobius gigantella	1043756366	268809	0.00025754
GCA_963583935.1	Diaperis boleti	549421595	141093	0.000256803
GCF_905147045.1	Nymphalis io	388958896	99869	0.00025676
GCA_033557835.1	Helochares maculicollis	26007829	6671	0.0002565
GCA_038496175.1	Ampulex compressa	280910980	72014	0.000256359
GCA_025370935.1	Choristoneura fumiferana	582535254	148976	0.000255737
GCA_964106875.1	Platystomos albinus	562270124	143628	0.000255443
GCA_963669355.1	Chorisops tibialis	876136527	223693	0.000255318
GCA_039619475.1	Icerya purchasi	1117172517	283649	0.000253899
GCA_014737365.1	Bombus soroeensis	246620833	62446	0.000253207
GCA_958502075.1	Orchestes rusci	631847084	159935	0.000253123
GCF_905475345.1	Vespula vulgaris	190537408	48224	0.000253095
GCA_963931995.1	Phaonia tiefii	1557196389	393177	0.00025249
GCA_040143775.1	Popillia japonica	585273982	147640	0.000252258
GCA_021234595.1	Delia radicum	1340977796	338122	0.000252146
GCF_000648695.1	Onthophagus taurus	270420703	68121	0.000251907
GCA_900480025.1	Eupelmus annulatus	318921650	80295	0.00025177
GCA_964007245.1	Hypomecis atomaria	698654552	175600	0.00025134
GCA_033557855.1	Hydrochus callosus	21171099	5318	0.000251191
GCA_038380155.1	Pseudococcus jackbeardsleyi	338430233	84901	0.000250867
GCA_911387805.1	Cantharis rustica	451511012	113217	0.000250751
GCA_951812415.1	Beris morrisii	620943356	155245	0.000250015
GCA_947359465.1	Metellina segmentata	1685940075	420146	0.000249206
GCA_964034865.1	Eristalis intricaria	593731648	147906	0.000249113
GCA_019776485.1	Tomocerus vulgaris	269935538	66778	0.000247385
GCA_040285775.1	Arma chinensis	982350539	241776	0.00024612
GCA_949715065.1	Periphyllus acericola	410446481	101010	0.000246098
GCF_001412225.1	Nicrophorus vespilloides	197716611	48621	0.000245913
GCA_034697525.1	Lithobius microps	782388271	191632	0.000244932
GCA_944548615.1	Micropterix aruncella	1092702347	267395	0.00024471
GCA_038095585.1	Grapholita dimorpha	507860315	123992	0.000244146
GCA_963662105.1	Meiosimyza platycephala	462899160	112966	0.00024404
GCA_911728535.1	Pammene fasciana	571493373	139444	0.000243999
GCA_949316235.1	Oegoconia quadripuncta	630440012	153692	0.000243785
GCA_010416905.1	Polistes dorsalis	211906908	51626	0.000243626
GCA_947562085.1	Eudonia lacustrata	708254489	172447	0.000243482
GCA_917627325.4	Chironomus riparius	194235422	47215	0.000243081
GCA_954871355.1	Cabera pusaria	804222807	195168	0.000242679
GCA_040020575.1	Rhynocoris fuscipes	629330855	152354	0.000242089
GCA_929447395.1	Epistrophe grossulariae	563566815	136418	0.000242062
GCA_944452715.1	Ophion slaviceki	662416678	159811	0.000241254
GCA_030522945.1	Trichopria nigra	459985960	110884	0.00024106
GCA_035044765.1	Leucophenga montana	407080206	98050	0.000240862
GCA_947086415.1	Pammene aurita	1054835604	253961	0.000240759
GCF_000648675.2	Cimex lectularius	517235238	124488	0.00024068
GCA_902825455.1	Arctia plantaginis	585218477	140787	0.000240572
GCA_910589645.1	Tinea semifulvella	604058856	145130	0.000240258
GCA_963931875.1	Pollenia griseotomentosa	1059390289	253808	0.000239579
GCA_955850985.1	Elophila nymphaeata	743323273	178034	0.000239511
GCA_963575645.1	Xanthostigma xanthostigma	631116269	150961	0.000239197
GCA_001676355.1	Baetis rhodani	176472546	42205	0.000239159
GCA_037055365.1	Polyplax serrata	140279535	33513	0.000238902
GCA_905147815.2	Phalera bucephala	944812101	225336	0.000238498
GCA_947369205.1	Cantharis rufa	359773267	85705	0.000238219
GCA_964186415.1	Melanargia ines	426927959	101556	0.000237876
GCA_927399405.1	Agonopterix arenella	552648699	131420	0.0002378
GCA_014611495.1	Limonius californicus	1086135313	257993	0.000237533
GCA_946251805.1	Cybosia mesomella	959427364	227776	0.000237408
GCA_949715475.1	Microchrysa polita	857242283	203231	0.000237075
GCF_019393585.1	Leptopilina boulardi	359239609	85145	0.000237015
GCA_963971575.1	Liopterus haemorrhoidalis	1032883107	244544	0.000236759
GCA_951828415.1	Anomoia purmunda	808252604	191228	0.000236594
GCA_963924605.1	Malthinus seriepunctatus	343066329	81156	0.000236561
GCA_009872375.1	Sminthurides bifidus	131657015	31136	0.000236493
GCA_910589415.1	Malachius bipustulatus	551059513	130165	0.000236209
GCA_963890685.1	Plagodis pulveraria	943392795	222414	0.00023576
GCA_950108345.1	Malthinus flaveolus	239682970	56465	0.000235582
GCA_024533555.2	Aedes koreicus	1113794360	262081	0.000235305
GCA_004115045.4	Sinella curviseta	367973554	86186	0.000234218
GCA_932294355.1	Aporophyla lueneburgensis	990536330	231766	0.00023398
GCA_963576905.1	Mystacides longicornis	673423124	157436	0.000233785
GCA_014622435.1	Polypedilum pembai	124454447	28916	0.000232342
GCA_013387265.2	Cryptolaemus montrouzieri	1000370828	232384	0.000232298
GCF_040581485.1	Linepithema humile	247498123	57102	0.000230717
GCA_027564375.1	Micropterix facetella	1054760989	243281	0.00023065
GCA_964199285.1	Ixodes hexagonus	2611246474	601824	0.000230474
GCA_033557785.1	Enochrus cinctus	152267217	35086	0.000230424
GCA_964234755.1	Actenicerus siaelandicus	865618245	199408	0.000230365
GCA_027580185.1	Tuta absoluta	643841798	147855	0.000229645
GCA_963082915.1	Dolichopus griseipennis	908763091	208624	0.000229569
GCA_958510845.1	Cantharis nigra	402787228	92169	0.000228828
GCA_031308135.1	Acheta domesticus	2375765017	542406	0.000228308
GCA_963675035.1	Allygus modestus	1842630975	419472	0.000227648
GCA_943138885.2	Tholera decimalis	1350757959	307079	0.000227338
GCA_905475405.1	Schrankia costaestrigalis	579141913	131433	0.000226944
GCA_947652605.1	Elmis aenea	522975229	118569	0.00022672
GCA_907164805.1	Brachyptera putata	441953407	100123	0.000226547
GCA_026546635.1	Porricondyla nigripennis	289137639	65503	0.000226546
GCA_030522865.1	Psyttalia lounsburyi	259759239	58684	0.000225917
GCA_028454225.1	Lasioglossum leucozonium	286644934	64730	0.000225819
GCA_027564355.1	Penthetria funebris	278030098	62685	0.000225461
GCA_034695885.1	Geophilus flavus	189666133	42739	0.000225338
GCA_018812205.1	Adelognathus sp.	270812413	60815	0.000224565
GCA_003709505.1	Hyphantria cunea	516895306	116076	0.000224564
GCA_010645155.1	Tigriopus japonicus	199056660	44697	0.000224544
GCA_945910035.1	Brachypalpus laphriformis	1084802505	242533	0.000223573
GCA_038095595.1	Grapholita funebrana	578080199	129199	0.000223497
GCA_963082715.1	Harpalus rubripes	1268909838	283270	0.000223239
GCA_037103525.1	Ganaspis brasiliensis	1038265853	231698	0.000223159
GCA_964261375.1	Hoplodrina octogenaria	482625446	107688	0.00022313
GCA_011636635.1	Tetramorium simillimum	235069400	52386	0.000222853
GCA_964212005.1	Stictoleptura scutellata	1489499692	330284	0.000221742
GCA_963924495.1	Nemapogon koenigi	387751012	85641	0.000220866
GCA_036873485.1	Torymus texanus	488720683	107838	0.000220654
GCA_963555765.1	Orthonevra nobilis	518411449	114354	0.000220585
GCA_905163515.2	Lymantria monacha	927114624	204151	0.0002202
GCA_964243895.1	Anaspis frontalis	818675617	180258	0.000220182
GCA_927399475.2	Acleris emargana	700091389	153754	0.00021962
GCA_929113105.1	Agrypnus murinus	1598255485	348949	0.000218331
GCA_963991005.1	Barypeithes pellucidus	753026262	164303	0.00021819
GCA_032191685.1	Copris fidius	233196407	50718	0.00021749
GCA_951805005.1	Othius punctulatus	881355778	190894	0.000216591
GCA_963576895.1	Ceraclea dissimilis	458410738	99157	0.000216306
GCA_034696905.1	Lepidocyrtus violaceus	202675584	43813	0.000216173
GCA_034694085.1	Pogonognathellus longicornis	317269169	68387	0.000215549
GCA_964261705.1	Loensia variegata	538082706	115795	0.000215199
GCA_917834065.1	Ceutorhynchus assimilis	683387776	146791	0.000214799
GCA_004307685.1	Ceratina australensis	222053729	47674	0.000214696
GCA_034694865.1	Bilobella braunerae	275914515	59092	0.000214168
GCA_943735925.1	Pollenia amentaria	1286655850	275474	0.000214101
GCF_003227725.1	Camponotus floridanus	287559637	61457	0.000213719
GCA_036851915.1	Ptenothrix huangshanensis	366122010	77979	0.000212986
GCA_963855945.1	Thereva nobilitata	839581970	178728	0.000212877
GCA_935413205.1	Polydrusus cervinus	722291545	153609	0.000212669
GCA_963920525.1	Dichetophora obliterata	1329225275	281086	0.000211466
GCA_937654795.1	Cistogaster globosa	848247828	178330	0.000210233
GCA_910591695.1	Galerucella pusilla	519673470	109123	0.000209984
GCF_001272555.1	Dufourea novaeangliae	283001729	59322	0.000209617
GCA_963693475.1	Ectropis crepuscularia	889529278	186409	0.000209559
GCA_019425605.1	Sitobion avenae	397945002	83226	0.000209139
GCA_922987775.1	Agonopterix subpropinquella	676254561	141367	0.000209044
GCA_001718145.1	Orchesella cincta	290355735	60594	0.000208689
GCA_904066015.1	Synergus gifuensis	279519650	58234	0.000208336
GCA_030522745.1	Eupelmus kiefferi	590517830	122580	0.000207581
GCA_905163555.1	Notocelia uddmanniana	804050237	166353	0.000206894
GCF_947563725.1	Argiope bruennichi	1800613971	370526	0.000205778
GCA_040113165.1	Panorpa liui	686737067	140891	0.00020516
GCA_023053555.1	Branchinecta lindahli	389648199	79717	0.000204587
GCA_040805915.1	Thaumatomyia glabra	362176211	73801	0.000203771
GCA_963966045.2	Xestobium rufovillosum	481507451	97156	0.000201775
GCF_016920785.2	Ixodes scapularis	2254719668	452916	0.000200875
GCA_951905685.1	Eumerus sabulonum	721046345	143600	0.000199155
GCA_034698945.1	Protaphorura quadriocellata	372006409	73975	0.000198854
GCA_964264285.1	Hipparchia genava	416596425	82687	0.000198482
GCA_018902295.1	Dusona sp.	244148593	48396	0.000198224
GCA_018906735.1	Mesochorus sp.	197507016	39026	0.000197593
GCA_030522805.1	Leptomastidea abnormis	357308180	70361	0.00019692
GCA_030264515.1	Sepedophilus sp.	766912158	150676	0.000196471
GCA_034440635.1	Lepas anatifera	1058012755	207427	0.000196053
GCF_015476425.1	Leptopilina heterotoma	490753360	95547	0.000194695
GCA_033060865.1	Dorcus hopei	527214593	102357	0.000194147
GCA_030323965.1	Pagurus hirsutiusculus	813999670	157677	0.000193706
GCA_020882235.1	Schizaphis graminum	505462270	97759	0.000193405
GCA_024516035.1	Bactericera cockerelli	574521600	110279	0.000191949
GCA_958510865.1	Myrrha octodecimguttata	779536938	149563	0.000191861
GCA_034697085.1	Lithobius crassipesoides	594123552	113354	0.000190792
GCA_034696425.1	Isotoma viridis	213826049	40781	0.00019072
GCA_022884545.1	Speleorchestes sp.	75119241	14317	0.00019059
GCA_017165845.1	Thaumetopoea pityocampa	600867479	114465	0.0001905
GCA_011764245.1	Trialeurodes vaporariorum	797328172	151669	0.000190222
GCA_023053575.1	Branchinecta lynchi	582947087	110850	0.000190154
GCA_016086655.4	Lepeophtheirus salmonis	655307021	124579	0.000190108
GCA_036365515.1	Torymus aiolomorphi	1098132051	208458	0.00018983
GCA_035583055.1	Torymus tubicola	435441995	82657	0.000189823
GCA_964059365.1	Phycita roborella	719371069	135856	0.000188854
GCA_028454235.1	Halictus rubicundus	332016891	62561	0.000188427
GCA_029041755.1	Resseliella maxima	208612131	39029	0.000187089
GCA_943142095.1	Ophonus ardosiacus	923316124	172365	0.00018668
GCA_943735915.1	Pherbina coryleti	873759691	162762	0.000186278
GCF_945859685.1	Eupeodes corollae	656298393	122242	0.00018626
GCA_964235475.1	Ectoedemia decentella	423384159	78685	0.000185848
GCA_958496175.1	Sisyra terminalis	381356923	70774	0.000185585
GCA_964017055.1	Chloromyia formosa	800714927	147925	0.000184741
GCA_018492975.1	Dolichomitus sp.	247553268	45650	0.000184405
GCA_028454245.1	Halictus quadricinctus	293666112	54139	0.000184356
GCA_037975125.2	Latrodectus hesperus	1664449299	305810	0.00018373
GCA_951799405.1	Agapetus fuscipes	626018475	114901	0.000183543
GCA_964059355.1	Diurnea fagella	670995845	122961	0.000183252
GCA_030704885.1	Cynegetis impunctata	805951237	147673	0.000183228
GCA_914767935.1	Coremacera marginata	991926519	181412	0.000182889
GCA_030522845.1	Psyttalia concolor	279258345	50497	0.000180825
GCA_946811695.1	Gonocerus acuteangulatus	1120036861	202232	0.000180558
GCA_013282895.1	Eriosoma lanigerum	339057682	61095	0.000180191
GCA_964260645.1	Aplocera praeformata	385438082	69439	0.000180156
GCA_009176605.1	Armadillidium nasatum	1238478087	222321	0.000179511
GCA_963924545.1	Pogonocherus hispidulus	713260444	127828	0.000179216
GCA_947070885.1	Tetragnatha kauaiensis	1099143091	196612	0.000178878
GCA_034694785.1	Agrenia bidenticulata	346989896	61925	0.000178463
GCF_007210705.1	Tigriopus californicus	193532050	34538	0.000178461
GCA_032207245.1	Pardosa pseudoannulata	2446846373	434921	0.000177748
GCA_963680705.1	Rhagium mordax	785349968	139569	0.000177716
GCA_009936455.2	Tomocerus minor	293045826	51985	0.000177395
GCA_030522685.1	Eupelmus azureus	518293696	91883	0.00017728
GCA_030522825.1	Platygaster orseoliae	400843786	71006	0.000177141
GCA_039877355.1	Pyrrhocoris apterus	1134155248	200529	0.000176809
GCA_933210815.1	Meta bourneti	1400034759	247297	0.000176636
GCA_949129095.1	Volucella bombylans	1228374282	216614	0.000176342
GCF_950023065.1	Planococcus citri	408692497	71903	0.000175934
GCA_964263285.1	Malthodes minimus	590916114	103844	0.000175734
GCA_964034835.1	Muscina levida	815251987	143216	0.000175671
GCA_963859945.1	Euplagia quadripunctaria	676754109	118531	0.000175146
GCA_027564815.1	Symmerus nobilis	314553801	54840	0.000174342
GCA_024734495.1	Forficula auricularia	1075488417	187048	0.000173919
GCA_016920875.1	Columbicola columbae	210486435	36544	0.000173617
GCF_030705265.1	Helicoverpa armigera	359687955	62384	0.000173439
GCA_019775825.1	Neanura muscorum	211495520	36675	0.000173408
GCA_035079385.1	Aspidiotus rigidus	446621076	77340	0.000173167
GCF_963082655.1	Stomoxys calcitrans	1084321385	187366	0.000172796
GCA_029286625.1	Parnassius orleans	1248869852	215541	0.000172589
GCA_009739505.2	Apolygus lucorum	1036413734	178271	0.000172008
GCA_033557775.1	Berosus sp.	20691962	3554	0.000171758
GCA_910591675.1	Galerucella calmariensis	595644985	102208	0.000171592
GCA_947579665.1	Sympetrum striolatum	1366484570	234106	0.00017132
GCA_034698605.1	Isotoma decorata	266929965	45676	0.000171116
GCF_000696795.3	Halyomorpha halys	1164486392	198101	0.000170119
GCA_963942445.1	Argyra leucocephala	928864130	156570	0.000168561
GCA_959613365.1	Balanococcus diminutus	317023622	53301	0.000168129
GCA_022683975.1	Rhyacophila evoluta	572959912	95868	0.000167321
GCA_947579605.1	Athripsodes cinereus	725210779	121004	0.000166854
GCA_963930735.1	Dioctria linearis	1633351779	271209	0.000166044
GCA_932074435.1	Andricus kollari	1201789520	199202	0.000165754
GCF_000612105.2	Orussus abietinus	188729085	31132	0.000164956
GCA_009617715.1	Plectrocnemia conspersa	401654591	66086	0.000164534
GCA_958510825.1	Brachypterus glaber	656400617	107614	0.000163946
GCA_022606575.1	Glossosoma conforme	575353047	93704	0.000162863
GCA_932066315.1	Andricus coriarius	1389334458	226154	0.000162779
GCA_029691765.1	Entomobrya proxima	366903186	59462	0.000162065
GCA_964205205.1	Cicadella viridis	1443292045	233751	0.000161957
GCA_945910005.1	Isoperla grammatica	885533154	142723	0.000161172
GCA_951217055.1	Gerris lacustris	949261736	152653	0.000160812
GCA_963930755.1	Eudasyphora cyanicolor	1468566680	234565	0.000159724
GCF_014083535.2	Vespa mandarinia	250828028	40050	0.000159671
GCA_964059425.1	Agriphila inquinatella	804536728	128149	0.000159283
GCA_933228895.1	Platycnemis pennipes	1815773112	288778	0.000159039
GCA_034694985.1	Campodea silvestrii	786009631	124699	0.000158648
GCA_935421215.2	Melolontha melolontha	1677595451	264580	0.000157714
GCA_017312705.2	Penaeus japonicus	1726332644	271811	0.00015745
GCA_964204675.1	Epione repandaria	858866772	135210	0.000157428
GCA_921293095.2	Ischnura elegans	1744289899	272473	0.000156209
GCA_928272305.1	Volucella inflata	762898103	119091	0.000156103
GCA_040182625.1	Callosobruchus maculatus	1237912138	193091	0.000155981
GCA_034698245.1	Schendyla nemorensis	231229782	36033	0.000155832
GCA_009761765.1	Phenacoccus solenopsis	296194887	45776	0.000154547
GCA_030998225.1	Diplolepis rosae	768787908	118496	0.000154134
GCA_005815305.1	Pandalus platyceros	148132406	22813	0.000154004
GCA_900050545.1	Trionymus perrisii	240591725	36988	0.000153738
GCA_031763525.1	Pagurus beringanus	995148564	152797	0.000153542
GCA_947563755.1	Lochmaea crataegi	902442717	138416	0.000153379
GCA_964204715.1	Anaspis regimbarti	463350721	70673	0.000152526
GCF_013123115.1	Colletes gigas	276469979	42116	0.000152335
GCF_000469605.1	Apis dorsata	233221286	35527	0.000152332
GCA_036850725.1	Orchesella villosa	250617548	37733	0.00015056
GCA_034211315.2	Aedes japonicus	1407097366	211824	0.00015054
GCA_963969555.1	Polydrusus pterygomalis	1064715330	160187	0.000150451
GCA_026543055.1	Argiope trifasciata	1903225907	283449	0.000148931
GCA_932072015.1	Andricus quercustozae	1051370937	156303	0.000148666
GCA_002081605.1	Tropilaelaps mercedesae	356957754	52822	0.000147978
GCA_030522625.1	Copidosoma aretas	776717046	114808	0.000147812
GCA_022398575.1	Heliothis subflexa	472058792	69445	0.000147111
GCA_932274525.1	Podabrus alpinus	786970083	115748	0.000147081
GCA_964211845.1	Rhagio lineola	1675662853	245715	0.000146637
GCA_034695405.1	Entomobrya muscorum	285435285	41659	0.000145949
GCA_918026855.4	Phaedon cochleariae	880606645	127739	0.000145058
GCA_930367215.1	Pollenia angustigena	1387643632	199061	0.000143453
GCA_018491695.1	Lissonota sp.	236245552	33837	0.000143228
GCA_963170755.1	Amphimallon solstitiale	1603963625	229494	0.000143079
GCA_964006375.1	Tillus elongatus	1740582164	248251	0.000142625
GCF_022605725.1	Anthonomus grandis	706171254	100631	0.000142502
GCA_907269105.1	Volucella inanis	973481144	138127	0.00014189
GCA_036507315.1	Lepidocyrtus fimetarius	222517123	31571	0.000141881
GCA_018902145.1	Anoncus sp.	229350422	32526	0.000141818
GCA_963921935.1	Galeruca laticollis	2181511942	308264	0.000141308
GCA_034698835.1	Protaphorura tricampata	222507407	31430	0.000141254
GCA_030762985.1	Adelphocoris suturalis	1297320041	183152	0.000141177
GCA_964205235.1	Denticollis linearis	1621210857	228095	0.000140694
GCA_034697385.1	Lithobius mutabilis	445557742	62616	0.000140534
GCA_963971165.1	Philopedon plagiatum	1093853314	153341	0.000140184
GCA_040183065.1	Periplaneta americana	3272333000	458091	0.000139989
GCA_037954035.1	Rosalia funebris	824192339	115332	0.000139933
GCA_964204755.1	Sciapus platypterus	1012609281	141473	0.000139711
GCA_017163975.1	Anastatus disparis	951327291	132853	0.00013965
GCA_036711965.1	Onthophagus sagittarius	560110904	77813	0.000138924
GCA_963583895.1	Melanophora roralis	572200583	79215	0.000138439
GCA_017312745.1	Gryllus bimaculatus	1678756142	232183	0.000138307
GCA_936435175.1	Glyphotaelius pellucidus	1050087778	145042	0.000138124
GCF_001465965.1	Polistes dominula	210627306	28741	0.000136454
GCF_015586225.1	Lucilia sericata	572373981	77783	0.000135895
GCF_000697945.3	Frankliniella occidentalis	410811710	55332	0.000134689
GCA_035078745.1	Diastata ussurica	517474533	69637	0.000134571
GCF_001687245.2	Rhagoletis zephyria	1123710957	150759	0.000134162
GCA_947095535.1	Poecilobothrus nobilitatus	955786607	128221	0.000134152
GCA_958502065.1	Chrysolina americana	992847818	133112	0.000134071
GCF_000591075.1	Eurytemora carolleeae	393898173	52810	0.00013407
GCF_015345945.1	Tribolium madens	151244925	20124	0.000133056
GCA_940337035.1	Agriotes lineatus	3199368996	425176	0.000132894
GCF_014066325.1	Apis laboriosa	228906880	30346	0.000132569
GCA_964264485.1	Sericomyia silentis	768898984	101807	0.000132406
GCF_016801865.2	Culex pipiens	573433705	75239	0.000131208
GCA_949128115.1	Anaspis maculata	767317386	100534	0.00013102
GCA_902654985.2	Oryctes borbonicus	433603871	56717	0.000130804
GCF_002443255.2	Varroa destructor	373423938	47992	0.000128519
GCA_019776565.1	Sminthurinus signatus	178768222	22936	0.0001283
GCA_900064475.1	Pseudococcus longispinus	288585106	37005	0.000128229
GCA_963920635.1	Pseudeuparius sepicola	778689773	99472	0.000127743
GCA_026543865.1	Argiope aurantia	1861036751	237669	0.000127708
GCF_000699045.2	Agrilus planipennis	357487979	45583	0.000127509
GCA_951813805.1	Limnephilus auricula	983443486	125387	0.000127498
GCA_964058775.1	Tetropium fuscum	562595103	71638	0.000127335
GCA_949987735.1	Leucophora obtusa	1305980302	166107	0.00012719
GCA_963921995.1	Oxystoma pomonae	1189042199	150895	0.000126905
GCA_034697205.1	Lithobius forficatus	779566423	98766	0.000126694
GCA_964059485.1	Gibbaranea gibbosa	2852106290	360709	0.000126471
GCA_911387755.1	Chrysotoxum bicinctum	924350115	116895	0.000126462
GCA_018906915.1	Phanerotoma sp.	328394511	41436	0.000126178
GCA_040954645.1	Diabrotica undecimpunctata	1764771406	220566	0.000124983
GCA_918026665.1	Diabrotica balteata	1627347933	200590	0.000123262
GCA_013235015.1	Araneus ventricosus	3702477202	456352	0.000123256
GCA_034696965.1	Lithobius crassipes	658963447	81105	0.00012308
GCA_958450375.1	Homarus gammarus	1783810914	216745	0.000121507
GCF_018983055.1	Penaeus indicus	1954419614	235514	0.000120503
GCF_026898425.1	Galleria mellonella	477814206	57524	0.00012039
GCA_019776165.1	Pogonognathellus flavescens	277096674	33306	0.000120196
GCF_002217175.1	Folsomia candida	224474124	26914	0.000119898
GCA_041228495.1	Agriotes mancus	2485666480	297331	0.000119618
GCA_030522705.1	Eretmocerus eremicus	659842965	78517	0.000118993
GCA_019776505.1	Tomocerus nigrus	278648040	32932	0.000118185
GCF_000500325.1	Leptinotarsa decemlineata	650031013	76687	0.000117974
GCA_963969285.1	Odontomyia ornata	2070935117	242586	0.000117138
GCF_026283585.1	Hylaeus volcanicus	255810218	29571	0.000115597
GCA_003123925.1	Haematobia irritans	1157869606	133486	0.000115286
GCA_964204695.1	Arthaldeus pascuellus	1291400493	147525	0.000114236
GCA_040955315.1	Agriotes obscurus	2523564577	286378	0.000113482
GCA_029851415.1	Eretmocerus hayati	700781745	79288	0.000113142
GCA_958298965.1	Chrysolina haemoptera	727301927	81729	0.000112373
GCF_000648655.2	Copidosoma floridanum	560882958	62945	0.000112225
GCA_026413465.1	Trichosia splendens	427366383	47581	0.000111335
GCA_024741295.1	Macrocera vittata	577948010	63996	0.00011073
GCA_034698005.1	Lithobius nodulipes	724672077	79683	0.000109957
GCA_038373865.1	Uloborus plumipes	1480834812	160616	0.000108463
GCF_013339745.2	Dermacentor silvarum	2505238527	270520	0.000107982
GCA_001017535.1	Tipula oleracea	548560231	58983	0.000107523
GCA_932195095.1	Andricus curvator	1687270702	181225	0.000107407
GCF_030625045.1	Achroia grisella	448433841	47913	0.000106845
GCF_000347755.3	Ceratitis capitata	441948127	47084	0.000106537
GCA_013339765.2	Haemaphysalis longicornis	2586682736	273856	0.000105872
GCA_016164225.1	Gammarus roeselii	3280484063	343501	0.00010471
GCA_963675555.1	Leptura quadrifasciata	1421505418	148771	0.000104657
GCA_013436015.1	Rhipicephalus annulatus	2796970291	292670	0.000104638
GCA_025024175.1	Rhyzopertha dominica	485156432	50284	0.000103645
GCA_023052935.1	Piezodorus guildinii	1220488281	125948	0.000103195
GCA_929108145.2	Limnephilus rhombicus	1598543214	163715	0.000102415
GCA_963576475.1	Molanna angustata	1007300828	103085	0.000102338
GCA_022495005.1	Rhyacophila brunnea	1100459185	112017	0.000101791
GCA_033439095.1	Pseudococcus viburni	440804270	44578	0.000101129
GCA_964235325.1	Thermobia domestica	5195748863	518580	9.98085e-05
GCA_963931855.1	Chrysotoxum festivum	881675294	87981	9.97884e-05
GCA_030522465.2	Rhipicephalus appendiculatus	2395618678	238680	9.96319e-05
GCA_936432065.2	Rutpela maculata	2046850269	203556	9.94484e-05
GCF_026225885.1	Hylaeus anthracinus	257698856	25464	9.8813e-05
GCA_029963805.1	Aromia moschata	696339263	68324	9.81188e-05
GCA_917563855.2	Limnephilus lunatus	1285522139	125597	9.77012e-05
GCF_003268045.1	Sipha flava	357595422	34812	9.73502e-05
GCA_030545055.2	Neoaliturus tenellus	1653925414	160854	9.72559e-05
GCA_016648135.1	Agrypnia vestita	1369984795	133225	9.72456e-05
GCF_009176525.2	Contarinia nasturtii	188211301	18207	9.6737e-05
GCA_963513935.1	Aphrophora alni	1803794538	173357	9.61068e-05
GCA_928085145.1	Nezara viridula	1199942942	113040	9.42045e-05
GCA_963921195.1	Pegoplata infirma	1401691139	131890	9.40935e-05
GCF_015228065.2	Penaeus monodon	2420957513	225735	9.3242e-05
GCA_013339685.2	Hyalomma asiaticum	1735012063	158922	9.15971e-05
GCA_030265335.1	Pagurus granosimanus	852153038	77956	9.14812e-05
GCA_944452925.2	Chrysolina oricalcia	1441246597	131360	9.11433e-05
GCF_000365465.3	Parasteatoda tepidariorum	1244363613	113196	9.0967e-05
GCF_002803265.2	Melanaphis sacchari	304025928	27649	9.09429e-05
GCA_041228525.1	Larinus minutus	1436678085	130545	9.08659e-05
GCA_034092305.1	Diaprepes abbreviatus	1643429511	147589	8.98055e-05
GCA_032362365.1	Zygogramma bicolorata	947633366	84596	8.92708e-05
GCF_009176505.1	Sitodiplosis mosellana	211397707	18850	8.91684e-05
GCA_907164885.2	Dolomedes plantarius	2814908469	250666	8.90494e-05
GCF_020184175.1	Aphis gossypii	339057440	30143	8.89023e-05
GCA_964263205.1	Sitona lineatus	845863389	75098	8.87827e-05
GCA_035578905.1	Stictocephala bisonia	1718951712	149701	8.70885e-05
GCA_027744615.1	Lepidocyrtus cf.	25208068	2173	8.62026e-05
GCA_963930645.1	Salticus scenicus	5224961941	438006	8.38295e-05
GCA_964212115.1	Asellus aquaticus	2002543745	167188	8.34878e-05
GCA_963920685.1	Polydrusus tereticollis	1413584226	116428	8.23637e-05
GCA_917880885.1	Limnephilus marmoratus	1650346387	135888	8.23391e-05
GCA_016904865.1	Pissodes strobi	2050378382	167945	8.19093e-05
GCA_040182845.1	Pandalus borealis	3552939396	290580	8.17858e-05
GCA_949825065.1	Odontocerum albicorne	1303436167	105781	8.11555e-05
GCA_034697105.1	Lithobius agilis	814438434	65948	8.09736e-05
GCF_032173495.1	Musca vetustissima	861214170	69663	8.08893e-05
GCA_951213105.1	Amaurobius ferox	3609407917	291241	8.06894e-05
GCF_020466585.1	Dendroctonus ponderosae	226393514	18209	8.04307e-05
GCF_002532875.2	Varroa jacobsoni	368885052	29535	8.00656e-05
GCA_963583905.1	Stenurella melanura	1637123080	130841	7.99213e-05
GCF_001856785.1	Myzus persicae	351656900	27994	7.9606e-05
[truncated: 34 more rows]
